# Supplementary material for: Mitochondrial ATP Synthase beta-Subunit Affects Plastid Retrograde Signaling in Arabidopsis
Source: Int J Mol Sci. 2024 Jul 17;25(14):7829. doi: 10.3390/ijms25147829 (PMC11277312; doi:10.3390/ijms25147829)
Supplement: Supplementary file 1 [file ijms-25-07829-s001.zip › Supplementary Tables.xlsx]

## Sheet: Table S1
Table S1. List of pretreatment results of sequencing data quality
Sample	raw_reads	raw_bases	clean_reads	clean_bases	valid_bases	Q30	GC
salk_047877_CK_1	52.89M	7.93G	51.92M	7.33G	0.9244	0.9366	0.4555
salk_047877_CK_2	54.86M	8.23G	53.83M	7.53G	0.9152	0.933	0.4557
salk_047877_CK_3	50.55M	7.58G	49.67M	7.02G	0.9256	0.938	0.4555
salk_047877_LIN_1	54.25M	8.14G	53.37M	7.44G	0.9148	0.9373	0.452
salk_047877_LIN_2	54.16M	8.12G	53.32M	7.51G	0.9247	0.941	0.4519
salk_047877_LIN_3	48.06M	7.21G	47.32M	6.67G	0.925	0.9385	0.4521
salk_083115_CK_1	57.83M	8.67G	56.82M	7.99G	0.9211	0.9374	0.455
salk_083115_CK_2	49.95M	7.49G	49.05M	6.93G	0.9249	0.9348	0.4546
salk_083115_CK_3	55.71M	8.36G	54.70M	7.71G	0.9231	0.9362	0.4552
salk_083115_LIN_1	47.10M	7.07G	46.39M	6.56G	0.9288	0.9412	0.4519
salk_083115_LIN_2	56.61M	8.49G	55.76M	7.86G	0.9254	0.9417	0.4522
salk_083115_LIN_3	57.95M	8.69G	57.03M	8.01G	0.9216	0.9392	0.4519
gun1_CK_1	53.97M	8.10G	53.03M	7.54G	0.9319	0.9391	0.4549
gun1_CK_2	51.56M	7.73G	50.70M	7.22G	0.9334	0.939	0.4545
gun1_CK_3	57.18M	8.58G	56.19M	7.94G	0.9252	0.9357	0.4545
gun1_LIN_1	54.90M	8.24G	53.90M	7.59G	0.9216	0.9365	0.455
gun1_LIN_2	52.46M	7.87G	51.53M	7.28G	0.9254	0.9386	0.455
gun1_LIN_3	52.58M	7.89G	51.65M	7.24G	0.9183	0.9379	0.4547
WT_CK_1	55.61M	8.34G	54.66M	7.79G	0.9337	0.9386	0.4567
WT_CK_2	53.07M	7.96G	52.11M	7.32G	0.9196	0.9386	0.4568
WT_CK_3	54.88M	8.23G	53.92M	7.66G	0.9303	0.9375	0.457
WT_LIN_1	52.11M	7.82G	51.15M	7.21G	0.9227	0.9345	0.4556
WT_LIN_2	50.80M	7.62G	49.91M	6.96G	0.9131	0.9376	0.4551
WT_LIN_3	58.63M	8.79G	57.62M	8.11G	0.9225	0.939	0.4555
Average	53.66M	8.05G	52.73M	7.43G	0.9238	0.9378	0.4545

## Sheet: Table S2
Table S2. The comparison of statistical results between reads and the reference genome
Sample	Clean.reads	Total.mapped.reads	Multiple.mapped	Uniquely.mapped
WT_CK_1	54664012	52525743(96.09%)	955611(1.75%)	51570132(94.34%)
WT_CK_2	52105364	50073116(96.10%)	900539(1.73%)	49172577(94.37%)
WT_CK_3	53922040	51755074(95.98%)	943978(1.75%)	50811096(94.23%)
WT_LIN_1	51152032	47467279(92.80%)	1065786(2.08%)	46401493(90.71%)
WT_LIN_2	49914502	46400365(92.96%)	1016670(2.04%)	45383695(90.92%)
WT_LIN_3	57619946	53558946(92.95%)	1216672(2.11%)	52342274(90.84%)
salk_047877_CK_1	51920404	51047575(98.32%)	955932(1.84%)	50091643(96.48%)
salk_047877_CK_2	53828678	52854465(98.19%)	978906(1.82%)	51875559(96.37%)
salk_047877_CK_3	49666048	48838924(98.33%)	910921(1.83%)	47928003(96.50%)
salk_047877_LIN_1	53366648	52468123(98.32%)	1070396(2.01%)	51397727(96.31%)
salk_047877_LIN_2	53317028	52577652(98.61%)	1083202(2.03%)	51494450(96.58%)
salk_047877_LIN_3	47315092	46558550(98.40%)	948851(2.01%)	45609699(96.40%)
salk_083115_CK_1	56822664	55753202(98.12%)	1044836(1.84%)	54708366(96.28%)
salk_083115_CK_2	49045966	48134166(98.14%)	895183(1.83%)	47238983(96.32%)
salk_083115_CK_3	54696272	53570677(97.94%)	988672(1.81%)	52582005(96.13%)
salk_083115_LIN_1	46394238	45704102(98.51%)	948359(2.04%)	44755743(96.47%)
salk_083115_LIN_2	55763650	54996753(98.62%)	1159638(2.08%)	53837115(96.55%)
salk_083115_LIN_3	57031342	56301632(98.72%)	1173537(2.06%)	55128095(96.66%)
gun1_CK_1	53027510	52278812(98.59%)	950187(1.79%)	51328625(96.80%)
gun1_CK_2	50695978	49944796(98.52%)	914330(1.80%)	49030466(96.71%)
gun1_CK_3	56185908	55466957(98.72%)	999823(1.78%)	54467134(96.94%)
gun1_LIN_1	53896786	52740659(97.85%)	1291253(2.40%)	51449406(95.46%)
gun1_LIN_2	51529890	50345238(97.70%)	1225538(2.38%)	49119700(95.32%)
gun1_LIN_3	51647008	50467665(97.72%)	1198484(2.32%)	49269181(95.40%)
Average	52730375	51326270(97.33%)	1034888(1.96%)	50291382(95.37%)

## Sheet: Table S3
Table S3. The DEGs of gun1_LIN-vs-WT_LIN.
gene_id	log2FoldChange	p-value	q-value	Regulation
AT1G01060	1.024	4.16546e-87	2.99062e-86	Up
AT1G01080	1.64384	9.44629e-71	5.88407e-70	Up
AT1G01110	1.08885	0.0286933	0.0375284	Up
AT1G01300	2.17645	2.85296e-92	2.13343e-91	Up
AT1G01380	3.54967	0.0259639	0.0341261	Up
AT1G01420	1.79341	8.78124e-24	2.79517e-23	Up
AT1G01430	1.88301	1.20817e-193	1.687e-192	Up
AT1G01510	1.36551	1.8163e-34	7.09368e-34	Up
AT1G01540	1.46751	7.01042e-189	9.62501e-188	Up
AT1G01580	3.7259	4.41837e-05	7.3929e-05	Up
AT1G01610	3.1156	9.51066e-61	5.32431e-60	Up
AT1G01620	1.16684	0	0	Up
AT1G01630	1.49954	4.80479e-44	2.16131e-43	Up
AT1G01690	1.47211	0.00139316	0.00207889	Up
AT1G01790	1.11885	4.79452e-161	5.68141e-160	Up
AT1G01900	1.95942	0.00445517	0.00635143	Up
AT1G01920	1.40766	1.08872e-23	3.45695e-23	Up
AT1G02060	1.07336	1.76384e-19	5.10222e-19	Up
AT1G02110	1.6335	3.81831e-31	1.40992e-30	Up
AT1G02280	1.08114	2.39073e-112	2.08232e-111	Up
AT1G02290	1.61601	6.47125e-14	1.59945e-13	Up
AT1G02335	2.6494	0.000114178	0.000186022	Up
AT1G02350	1.26583	0.00861147	0.0119415	Up
AT1G02370	1.11378	2.2685e-09	4.73362e-09	Up
AT1G02440	4.53884	0.00545234	0.0077029	Up
AT1G02640	2.52821	0	0	Up
AT1G02705	4.73696	4.02045e-07	7.56583e-07	Up
AT1G02720	2.14523	7.57402e-16	1.98338e-15	Up
AT1G02730	2.67331	1.13716e-06	2.0931e-06	Up
AT1G02820	1.26192	3.38732e-08	6.71312e-08	Up
AT1G02870	1.30508	1.66644e-29	5.97275e-29	Up
AT1G03055	1.00882	1.3694e-07	2.63679e-07	Up
AT1G03100	1.47805	2.50329e-05	4.2619e-05	Up
AT1G03110	1.65977	3.88967e-10	8.37372e-10	Up
AT1G03270	2.89513	7.92224e-05	0.000130544	Up
AT1G03300	2.54057	8.75225e-24	2.78637e-23	Up
AT1G03310	2.10873	4.4512e-37	1.81481e-36	Up
AT1G03360	1.82039	2.30879e-17	6.30095e-17	Up
AT1G03457	1.01608	1.30484e-28	4.59482e-28	Up
AT1G03510	2.01557	4.30061e-05	7.20233e-05	Up
AT1G03530	1.56254	2.03334e-38	8.45487e-38	Up
AT1G03540	1.24946	5.6794e-05	9.44816e-05	Up
AT1G03600	1.10741	2.60118e-257	4.85049e-256	Up
AT1G03630	2.46164	5.4344e-148	5.98017e-147	Up
AT1G03680	1.31949	8.45317e-223	1.36636e-221	Up
AT1G03687	1.25049	3.72162e-12	8.64529e-12	Up
AT1G03780	2.55411	0.0156099	0.0210846	Up
AT1G03830	2.90687	1.49093e-38	6.22342e-38	Up
AT1G03870	1.66244	5.45797e-229	9.0798e-228	Up
AT1G03920	1.89918	0.0204487	0.0272207	Up
AT1G04020	2.67417	6.58369e-07	1.22501e-06	Up
AT1G04040	3.60259	1.92627e-126	1.84462e-125	Up
AT1G04050	1.48026	0.000610639	0.000938165	Up
AT1G04110	5.91106	1.13204e-05	1.96616e-05	Up
AT1G04240	2.92769	3.37004e-106	2.80545e-105	Up
AT1G04250	2.72804	5.0327e-84	3.51603e-83	Up
AT1G04420	1.28763	3.90658e-117	3.51301e-116	Up
AT1G04430	2.60363	0	0	Up
AT1G04520	3.70703	8.98456e-19	2.55393e-18	Up
AT1G04590	1.24714	3.19254e-20	9.41422e-20	Up
AT1G04610	4.52822	3.25479e-08	6.45732e-08	Up
AT1G04640	1.70284	1.91258e-77	1.2651e-76	Up
AT1G04650	1.17871	0.00112561	0.00169532	Up
AT1G04680	2.78046	2.34217e-34	9.12838e-34	Up
AT1G04800	1.89804	5.54216e-44	2.48863e-43	Up
AT1G04820	2.64304	1.64358e-51	8.2047e-51	Up
AT1G04840	1.91703	4.59759e-08	9.05741e-08	Up
AT1G04880	1.71681	0.00616704	0.00866426	Up
AT1G04900	2.60974	3.62285e-19	1.03904e-18	Up
AT1G05065	1.26987	0.0231462	0.0305971	Up
AT1G05260	1.71816	0.0214549	0.0284733	Up
AT1G05310	3.28148	1.87426e-05	3.21525e-05	Up
AT1G05320	1.07558	8.13157e-25	2.65048e-24	Up
AT1G05385	1.00816	1.95416e-20	5.79161e-20	Up
AT1G05420	3.34829	0.00919467	0.0127013	Up
AT1G05460	2.66239	1.77448e-27	6.0989e-27	Up
AT1G05470	1.63739	2.46454e-29	8.80863e-29	Up
AT1G05590	1.57799	1.07375e-19	3.12142e-19	Up
AT1G05600	1.12447	7.24375e-14	1.78651e-13	Up
AT1G05730	1.90117	0.000541218	0.000835828	Up
AT1G05810	1.04271	1.77333e-33	6.82064e-33	Up
AT1G05835	1.54693	8.85585e-06	1.54755e-05	Up
AT1G05850	2.25059	0	0	Up
AT1G05870	1.18619	1.70553e-17	4.68073e-17	Up
AT1G05970	1.18512	8.86614e-09	1.80365e-08	Up
AT1G06000	1.61732	5.35324e-09	1.09883e-08	Up
AT1G06080	1.7845	0.00973542	0.013422	Up
AT1G06143	1.30811	9.79387e-06	1.70652e-05	Up
AT1G06350	2.49213	0.00133036	0.00198938	Up
AT1G06360	3.45275	2.77999e-05	4.71928e-05	Up
AT1G06475	2.50061	0.0285939	0.0374031	Up
AT1G06490	1.2668	0.00128059	0.00191831	Up
AT1G06560	1.59243	5.04824e-33	1.92866e-32	Up
AT1G06680	1.19495	0	0	Up
AT1G06710	1.64162	4.51303e-28	1.57113e-27	Up
AT1G06720	1.46719	1.88115e-67	1.13222e-66	Up
AT1G06740	1.21703	7.67843e-07	1.42354e-06	Up
AT1G06790	1.92793	1.02091e-13	2.50789e-13	Up
AT1G06830	1.49953	0.000227476	0.000362069	Up
AT1G06850	1.10137	0.000131939	0.000214075	Up
AT1G06900	1.15001	3.43314e-77	2.26724e-76	Up
AT1G06960	1.65437	8.91083e-17	2.39836e-16	Up
AT1G06980	1.21014	8.2828e-06	1.44889e-05	Up
AT1G07050	1.44913	1.2735e-28	4.486e-28	Up
AT1G07070	1.05073	1.69699e-06	3.0908e-06	Up
AT1G07180	1.04793	4.47992e-52	2.25502e-51	Up
AT1G07210	1.21044	3.04705e-27	1.04221e-26	Up
AT1G07320	1.90099	0	0	Up
AT1G07370	1.541	0.000964071	0.0014592	Up
AT1G07440	1.59072	1.27931e-94	9.7154e-94	Up
AT1G07450	3.93525	9.02104e-32	3.3668e-31	Up
AT1G07615	1.34009	3.79464e-16	1.00394e-15	Up
AT1G07720	2.90994	8.16775e-70	5.03114e-69	Up
AT1G07740	1.72138	2.38161e-08	4.75164e-08	Up
AT1G07770	1.4419	4.91093e-143	5.25198e-142	Up
AT1G07780	2.20755	1.25718e-21	3.81922e-21	Up
AT1G07830	1.05926	6.52293e-13	1.55598e-12	Up
AT1G07970	1.31577	6.75783e-24	2.15645e-23	Up
AT1G08000	1.18897	3.03407e-11	6.80982e-11	Up
AT1G08035	4.26031	0.00898244	0.0124232	Up
AT1G08070	1.37575	1.21299e-05	2.10356e-05	Up
AT1G08220	1.21735	3.09151e-07	5.85153e-07	Up
AT1G08260	1.51473	5.4109e-19	1.54494e-18	Up
AT1G08280	1.69136	4.15442e-09	8.56868e-09	Up
AT1G08300	1.61853	1.9717e-34	7.69621e-34	Up
AT1G08360	1.04614	2.64988e-104	2.17765e-103	Up
AT1G08380	1.34655	0	0	Up
AT1G08470	1.55692	1.48063e-15	3.84342e-15	Up
AT1G08500	2.21592	0.000497057	0.000769772	Up
AT1G08590	2.42047	0.0174359	0.0234198	Up
AT1G08610	2.23997	1.50435e-29	5.39841e-29	Up
AT1G08660	1.6886	8.59757e-44	3.85387e-43	Up
AT1G08810	2.01903	1.02759e-36	4.16394e-36	Up
AT1G08840	1.02347	1.63544e-06	2.98135e-06	Up
AT1G09160	1.26884	4.81706e-36	1.93172e-35	Up
AT1G09220	1.48208	0.000128103	0.000208082	Up
AT1G09240	2.95715	3.21053e-36	1.29177e-35	Up
AT1G09310	2.87735	1.03833e-18	2.94419e-18	Up
AT1G09340	2.05325	0	0	Up
AT1G09390	1.47659	1.5399e-19	4.4601e-19	Up
AT1G09410	1.33346	0.000487914	0.000756012	Up
AT1G09440	2.96875	2.58184e-28	9.02809e-28	Up
AT1G09470	1.48063	0.023371	0.0308823	Up
AT1G09580	1.60908	1.07508e-05	1.86898e-05	Up
AT1G09620	1.05491	6.033e-151	6.76593e-150	Up
AT1G09660	1.5725	1.45962e-46	6.77985e-46	Up
AT1G09680	1.10123	0.000173679	0.000279127	Up
AT1G09690	1.41025	3.92498e-130	3.86877e-129	Up
AT1G09700	1.84	2.25579e-24	7.27529e-24	Up
AT1G09750	3.61858	4.18847e-255	7.76097e-254	Up
AT1G09780	1.09625	2.14152e-58	1.16117e-57	Up
AT1G09795	1.25437	4.88542e-47	2.28268e-46	Up
AT1G09812	1.40053	0.0353226	0.0456516	Up
AT1G09820	1.28192	1.48934e-07	2.86149e-07	Up
AT1G09830	1.48732	6.12014e-37	2.48833e-36	Up
AT1G10120	1.54307	3.10231e-32	1.17104e-31	Up
AT1G10180	1.03453	3.39988e-19	9.75634e-19	Up
AT1G10240	1.08211	6.16053e-10	1.31657e-09	Up
AT1G10270	1.74814	4.2007e-31	1.54889e-30	Up
AT1G10360	1.9234	3.73609e-120	3.42272e-119	Up
AT1G10370	1.71164	5.51935e-23	1.72554e-22	Up
AT1G10380	2.76304	3.49555e-12	8.1284e-12	Up
AT1G10490	1.59401	4.93327e-50	2.41161e-49	Up
AT1G10522	1.67906	1.38557e-34	5.41967e-34	Up
AT1G10550	3.83611	1.07885e-07	2.08649e-07	Up
AT1G10640	4.5149	0.00127435	0.00190938	Up
AT1G10657	2.82802	3.3114e-08	6.56709e-08	Up
AT1G10750	2.26465	0.000571044	0.000879969	Up
AT1G10760	1.59674	0	0	Up
AT1G10780	2.45805	2.65232e-05	4.5074e-05	Up
AT1G10850	1.71422	1.74345e-13	4.24571e-13	Up
AT1G10930	1.35392	2.80874e-13	6.78597e-13	Up
AT1G10970	1.84256	5.13886e-14	1.27413e-13	Up
AT1G11000	1.22759	1.03886e-08	2.1071e-08	Up
AT1G11120	2.9223	0.000878285	0.00133368	Up
AT1G11130	4.92993	3.42738e-27	1.17171e-26	Up
AT1G11280	1.91175	2.2858e-57	1.22482e-56	Up
AT1G11290	2.35314	3.67189e-26	1.23089e-25	Up
AT1G11303	2.16779	4.05752e-29	1.44342e-28	Up
AT1G11440	2.13065	2.00687e-13	4.87736e-13	Up
AT1G11545	3.67108	9.90274e-36	3.94878e-35	Up
AT1G11600	3.92779	2.70254e-08	5.37886e-08	Up
AT1G11670	2.89695	2.95714e-26	9.93234e-26	Up
AT1G11720	1.6363	1.70107e-124	1.60351e-123	Up
AT1G11740	4.20185	3.97332e-07	7.48057e-07	Up
AT1G11790	1.56592	7.56197e-30	2.73372e-29	Up
AT1G11840	1.45196	4.56601e-46	2.11179e-45	Up
AT1G11850	4.05083	4.6255e-09	9.52223e-09	Up
AT1G11860	2.21525	0	0	Up
AT1G11915	4.24541	0.0117026	0.0160072	Up
AT1G12000	1.23599	2.24865e-34	8.76555e-34	Up
AT1G12020	1.46548	2.52524e-17	6.88524e-17	Up
AT1G12080	1.28979	9.36129e-46	4.30632e-45	Up
AT1G12090	2.43471	0	0	Up
AT1G12100	5.0162	0.00141569	0.00211129	Up
AT1G12110	1.70612	6.07171e-64	3.52913e-63	Up
AT1G12300	1.70725	1.22027e-11	2.78269e-11	Up
AT1G12330	2.96021	3.23122e-64	1.88506e-63	Up
AT1G12380	4.06112	0.00062769	0.000963422	Up
AT1G12430	1.0954	1.67108e-30	6.1122e-30	Up
AT1G12460	2.61595	5.91457e-62	3.36345e-61	Up
AT1G12480	1.43586	0.000642445	0.000985406	Up
AT1G12500	1.32986	5.60584e-50	2.73909e-49	Up
AT1G12550	1.41766	4.30386e-07	8.0858e-07	Up
AT1G12700	1.12962	4.34294e-09	8.95301e-09	Up
AT1G12770	1.14698	1.57495e-51	7.86595e-51	Up
AT1G12775	1.0323	0.000239901	0.000381077	Up
AT1G12800	1.26035	1.76794e-174	2.25803e-173	Up
AT1G12845	2.20357	9.42144e-06	1.64372e-05	Up
AT1G12860	1.62751	4.30474e-62	2.45275e-61	Up
AT1G12900	1.33827	0	0	Up
AT1G12930	1.39114	3.84692e-41	1.66367e-40	Up
AT1G12940	1.72436	0.0237892	0.0313985	Up
AT1G12990	1.63447	8.08624e-30	2.92016e-29	Up
AT1G13030	1.90572	2.54977e-18	7.15471e-18	Up
AT1G13040	1.50841	1.04715e-08	2.1235e-08	Up
AT1G13050	1.66511	6.61943e-07	1.23154e-06	Up
AT1G13170	2.63409	3.9371e-26	1.31893e-25	Up
AT1G13250	3.62199	1.44367e-48	6.9188e-48	Up
AT1G13380	1.14812	8.52053e-39	3.57044e-38	Up
AT1G13430	2.44033	0.0242629	0.0319949	Up
AT1G13630	1.28024	8.56212e-15	2.17386e-14	Up
AT1G13650	5.08461	1.27484e-56	6.77275e-56	Up
AT1G13710	2.09451	4.06902e-33	1.556e-32	Up
AT1G13730	1.33436	1.71179e-31	6.35747e-31	Up
AT1G13790	2.2438	5.54898e-10	1.18786e-09	Up
AT1G13800	3.3743	1.91322e-11	4.3287e-11	Up
AT1G13860	1.62399	2.15185e-14	5.3999e-14	Up
AT1G13930	1.10177	4.95623e-236	8.4648e-235	Up
AT1G14030	1.75471	1.35539e-70	8.41201e-70	Up
AT1G14120	3.36475	1.34378e-38	5.61378e-38	Up
AT1G14180	2.22108	1.20556e-07	2.32738e-07	Up
AT1G14185	1.67055	0.0225532	0.0298497	Up
AT1G14190	1.79218	0.0131195	0.0178512	Up
AT1G14270	1.21533	3.59803e-48	1.71395e-47	Up
AT1G14280	2.53241	2.87767e-127	2.77512e-126	Up
AT1G14290	1.92967	9.64634e-59	5.254e-58	Up
AT1G14345	1.70619	2.75039e-116	2.455e-115	Up
AT1G14350	1.22928	1.80483e-10	3.93377e-10	Up
AT1G14380	1.44355	4.62232e-32	1.73873e-31	Up
AT1G14390	4.38054	0.000154643	0.000249375	Up
AT1G14410	1.44318	5.73278e-21	1.71941e-20	Up
AT1G14430	1.37299	4.9036e-06	8.69491e-06	Up
AT1G14440	2.88214	1.84727e-23	5.83391e-23	Up
AT1G14470	1.8468	2.71509e-08	5.40279e-08	Up
AT1G14480	1.41143	1.30089e-06	2.38547e-06	Up
AT1G14620	1.77973	9.14188e-28	3.16593e-27	Up
AT1G14700	2.67216	5.47698e-44	2.46044e-43	Up
AT1G14710	2.02314	7.72944e-105	6.36988e-104	Up
AT1G14770	1.42218	4.93208e-11	1.09761e-10	Up
AT1G14780	2.02514	1.35919e-35	5.40934e-35	Up
AT1G14840	2.21247	1.36222e-63	7.88872e-63	Up
AT1G14850	1.11019	8.18709e-56	4.31928e-55	Up
AT1G14920	1.86067	4.28613e-70	2.6489e-69	Up
AT1G14970	2.20813	1.74593e-08	3.50725e-08	Up
AT1G15000	1.61302	5.30945e-07	9.9178e-07	Up
AT1G15165	1.0242	6.56384e-06	1.15539e-05	Up
AT1G15180	1.26724	9.14715e-59	4.98476e-58	Up
AT1G15215	2.30096	1.63549e-12	3.85024e-12	Up
AT1G15250	2.2677	1.16176e-38	4.85633e-38	Up
AT1G15260	3.18157	3.93476e-129	3.85066e-128	Up
AT1G15290	1.62876	0	0	Up
AT1G15410	1.49488	6.20236e-35	2.44096e-34	Up
AT1G15420	1.23053	1.41122e-24	4.56936e-24	Up
AT1G15440	1.78813	6.98156e-57	3.7235e-56	Up
AT1G15480	2.16772	4.14085e-22	1.27075e-21	Up
AT1G15500	1.3936	0	0	Up
AT1G15510	1.98183	9.43104e-48	4.45942e-47	Up
AT1G15550	3.60879	4.60285e-05	7.69531e-05	Up
AT1G15570	3.62641	4.34722e-08	8.5757e-08	Up
AT1G15820	2.15629	0	0	Up
AT1G15830	1.51	7.72804e-15	1.96428e-14	Up
AT1G15870	2.04794	0.000128924	0.000209315	Up
AT1G15930	1.39988	4.28661e-148	4.72472e-147	Up
AT1G15980	2.16156	0	0	Up
AT1G16000	2.09918	4.3985e-18	1.22385e-17	Up
AT1G16020	1.66868	2.06089e-33	7.92371e-33	Up
AT1G16170	1.34096	9.6285e-19	2.73243e-18	Up
AT1G16190	1.62698	2.12103e-21	6.4169e-21	Up
AT1G16220	1.18602	0.00278167	0.0040409	Up
AT1G16340	2.63713	5.6444e-19	1.61116e-18	Up
AT1G16350	1.75508	1.93126e-70	1.19644e-69	Up
AT1G16390	2.36828	2.2094e-117	1.99205e-116	Up
AT1G16430	1.45013	0.000401085	0.000626108	Up
AT1G16500	2.03216	3.02369e-11	6.78726e-11	Up
AT1G16515	2.20762	0.00101135	0.00152884	Up
AT1G16520	1.50119	2.13257e-08	4.26723e-08	Up
AT1G16530	3.92045	0.00728869	0.0101774	Up
AT1G16630	3.15646	0.00338984	0.00488324	Up
AT1G16720	1.31741	0	0	Up
AT1G16750	1.45008	2.20764e-20	6.53529e-20	Up
AT1G16780	1.77832	2.18278e-17	5.96418e-17	Up
AT1G16830	2.22321	2.21916e-08	4.43616e-08	Up
AT1G16860	1.21951	5.61903e-32	2.10863e-31	Up
AT1G16880	1.33586	0	0	Up
AT1G16920	2.96595	5.90303e-76	3.85246e-75	Up
AT1G16960	1.26077	3.01286e-09	6.25313e-09	Up
AT1G17090	1.1594	0.00118439	0.00178005	Up
AT1G17100	1.08502	1.17291e-83	8.18327e-83	Up
AT1G17140	2.24102	5.44741e-51	2.70027e-50	Up
AT1G17190	3.12654	1.71907e-24	5.55826e-24	Up
AT1G17200	1.82919	6.57999e-122	6.09065e-121	Up
AT1G17360	1.27366	1.13097e-58	6.15343e-58	Up
AT1G17480	3.30483	6.46071e-05	0.000107071	Up
AT1G17560	2.01301	0.000290774	0.000459115	Up
AT1G17600	1.95968	1.35417e-12	3.19676e-12	Up
AT1G17610	1.32139	9.02383e-05	0.000148089	Up
AT1G17630	2.06975	1.48209e-08	2.98513e-08	Up
AT1G17650	1.67986	2.86111e-41	1.2397e-40	Up
AT1G17700	2.1776	4.57785e-06	8.13205e-06	Up
AT1G17840	2.03107	1.28359e-233	2.17415e-232	Up
AT1G17850	1.98264	6.60642e-49	3.184e-48	Up
AT1G17920	1.09102	8.25685e-05	0.000135927	Up
AT1G17970	1.73117	1.81328e-16	4.84171e-16	Up
AT1G18040	1.36818	9.46305e-09	1.92298e-08	Up
AT1G18060	1.49364	3.83096e-97	2.96755e-96	Up
AT1G18090	1.98015	3.22461e-15	8.28136e-15	Up
AT1G18170	1.61929	1.99432e-62	1.14267e-61	Up
AT1G18320	4.07509	3.49494e-05	5.89201e-05	Up
AT1G18340	1.19575	1.92813e-11	4.36194e-11	Up
AT1G18400	2.06203	3.98778e-55	2.08507e-54	Up
AT1G18540	1.10832	1.89347e-116	1.69528e-115	Up
AT1G18550	1.17428	3.77365e-05	6.34833e-05	Up
AT1G18630	1.17448	6.34982e-08	1.2433e-07	Up
AT1G18650	1.57442	4.20052e-44	1.89074e-43	Up
AT1G18670	2.37305	6.45995e-37	2.62441e-36	Up
AT1G18730	1.42842	6.47114e-130	6.36929e-129	Up
AT1G18840	3.25537	4.23278e-33	1.61832e-32	Up
AT1G18850	1.12663	1.0759e-15	2.80275e-15	Up
AT1G18870	1.52495	0.00144048	0.0021467	Up
AT1G19150	3.69219	4.40253e-215	6.79494e-214	Up
AT1G19170	1.0673	2.32407e-10	5.04298e-10	Up
AT1G19340	1.11199	1.31341e-06	2.40757e-06	Up
AT1G19350	2.57217	0	0	Up
AT1G19440	1.85115	7.91455e-27	2.6838e-26	Up
AT1G19450	1.30843	9.31528e-45	4.23107e-44	Up
AT1G19480	1.02961	2.14847e-06	3.89306e-06	Up
AT1G19620	2.19779	1.1819e-06	2.17368e-06	Up
AT1G19670	2.13316	3.26804e-16	8.66296e-16	Up
AT1G19690	1.39471	1.99551e-08	3.99843e-08	Up
AT1G19800	1.22338	9.55184e-25	3.10651e-24	Up
AT1G19835	2.51873	6.12692e-165	7.46291e-164	Up
AT1G19840	3.47863	0.0240798	0.0317658	Up
AT1G19920	1.94886	1.25217e-161	1.48982e-160	Up
AT1G19950	2.76944	1.99078e-05	3.40745e-05	Up
AT1G19970	2.73735	2.64214e-05	4.49159e-05	Up
AT1G20010	3.15174	2.18246e-75	1.41488e-74	Up
AT1G20020	1.3277	0	0	Up
AT1G20030	1.67931	4.72403e-06	8.38738e-06	Up
AT1G20065	3.13197	0.0153928	0.020801	Up
AT1G20190	3.02908	1.1709e-30	4.28884e-30	Up
AT1G20230	1.27225	0.000209419	0.000334184	Up
AT1G20340	1.15745	0	0	Up
AT1G20370	1.45452	2.02848e-19	5.85617e-19	Up
AT1G20410	1.02982	3.76489e-07	7.09661e-07	Up
AT1G20450	1.52243	1.21063e-18	3.42943e-18	Up
AT1G20470	1.85146	0.000213179	0.000339972	Up
AT1G20490	1.04303	0.0125484	0.0171094	Up
AT1G20540	1.2053	1.50556e-24	4.87098e-24	Up
AT1G20610	1.40939	0.00581545	0.00819332	Up
AT1G20650	1.1027	2.18396e-47	1.02723e-46	Up
AT1G20720	1.57835	0.000635767	0.000975382	Up
AT1G20823	1.22678	0.000233432	0.000371204	Up
AT1G20850	2.70017	6.77709e-20	1.98248e-19	Up
AT1G20870	1.74095	0.00324259	0.00467999	Up
AT1G20950	2.499	3.76362e-52	1.89632e-51	Up
AT1G21060	1.71864	1.09884e-103	8.9906e-103	Up
AT1G21090	2.31067	0.000104212	0.000170312	Up
AT1G21150	2.17362	2.37093e-08	4.73078e-08	Up
AT1G21270	1.28306	1.32388e-09	2.79032e-09	Up
AT1G21440	1.55064	8.73458e-09	1.77742e-08	Up
AT1G21460	2.58592	3.47138e-60	1.92967e-59	Up
AT1G21470	4.44643	0.00516925	0.00732011	Up
AT1G21500	3.1284	8.29365e-119	7.55414e-118	Up
AT1G21540	1.80209	7.83647e-21	2.34283e-20	Up
AT1G21560	2.90001	1.28444e-32	4.8817e-32	Up
AT1G21650	1.4718	9.00795e-38	3.7125e-37	Up
AT1G21740	1.21721	5.15773e-06	9.13604e-06	Up
AT1G21880	2.87511	9.18908e-31	3.36823e-30	Up
AT1G21910	1.61032	4.02115e-57	2.14908e-56	Up
AT1G22030	3.69861	2.30917e-06	4.17797e-06	Up
AT1G22060	1.73872	6.58396e-82	4.53493e-81	Up
AT1G22160	1.20406	4.39267e-07	8.2466e-07	Up
AT1G22170	3.18656	3.811e-08	7.53676e-08	Up
AT1G22250	1.16	6.85205e-10	1.46162e-09	Up
AT1G22330	3.00171	8.72524e-53	4.42781e-52	Up
AT1G22490	1.27803	2.53648e-05	4.31662e-05	Up
AT1G22500	1.69072	9.31871e-13	2.21156e-12	Up
AT1G22630	1.35233	1.22345e-79	8.26596e-79	Up
AT1G22690	1.84865	2.4591e-62	1.40622e-61	Up
AT1G22700	1.45197	1.8745e-128	1.82313e-127	Up
AT1G23000	2.87443	8.5796e-08	1.66921e-07	Up
AT1G23030	1.20498	1.27063e-45	5.8346e-45	Up
AT1G23080	2.14173	4.80618e-243	8.52805e-242	Up
AT1G23100	1.82559	9.47453e-09	1.92513e-08	Up
AT1G23180	1.4346	1.47241e-22	4.56154e-22	Up
AT1G23205	2.27024	0.000120972	0.000196841	Up
AT1G23280	1.37117	1.67302e-32	6.34675e-32	Up
AT1G23340	3.78282	0.0190176	0.0254294	Up
AT1G23410	1.68346	0.0105199	0.0144696	Up
AT1G23480	1.2385	1.3148e-58	7.14603e-58	Up
AT1G23750	1.38829	0.00343974	0.00495339	Up
AT1G23965	3.64973	0.0162588	0.0219106	Up
AT1G24020	2.93626	4.60536e-12	1.06608e-11	Up
AT1G24090	2.64086	1.58669e-09	3.33363e-09	Up
AT1G24147	2.23795	1.8085e-05	3.10452e-05	Up
AT1G24170	1.46787	3.35506e-72	2.11555e-71	Up
AT1G24265	1.16559	1.64793e-05	2.83601e-05	Up
AT1G24280	1.21407	3.96186e-05	6.65292e-05	Up
AT1G24290	1.8658	1.02839e-07	1.99248e-07	Up
AT1G24310	1.03222	1.88017e-10	4.0945e-10	Up
AT1G24577	2.03089	3.50409e-05	5.90647e-05	Up
AT1G24735	1.36342	0.0157069	0.0212058	Up
AT1G24764	1.19674	1.14286e-26	3.86903e-26	Up
AT1G24793	1.86674	0.00376436	0.00540491	Up
AT1G24880	1.49511	0.00191175	0.00282093	Up
AT1G25054	2.52396	0.0346704	0.0448512	Up
AT1G25230	1.20038	2.68288e-57	1.43535e-56	Up
AT1G25250	2.30728	0.0251392	0.0331015	Up
AT1G25320	2.26604	4.8296e-23	1.51082e-22	Up
AT1G25360	1.87744	9.2947e-07	1.71821e-06	Up
AT1G25425	2.89784	2.97652e-07	5.64013e-07	Up
AT1G25440	1.31099	9.99183e-121	9.18246e-120	Up
AT1G25450	3.01605	5.26123e-74	3.36824e-73	Up
AT1G25570	1.63244	2.06714e-56	1.09564e-55	Up
AT1G26100	2.67757	0.00263392	0.00383621	Up
AT1G26130	1.02239	3.46005e-15	8.87935e-15	Up
AT1G26150	1.95853	2.89662e-239	5.02668e-238	Up
AT1G26220	1.19121	2.88918e-22	8.90368e-22	Up
AT1G26230	2.16733	1.31108e-93	9.88709e-93	Up
AT1G26330	1.39297	0.0343323	0.044453	Up
AT1G26500	1.25299	0.0002963	0.000467336	Up
AT1G26520	1.3121	6.49401e-10	1.38625e-09	Up
AT1G26540	4.19847	0.000388739	0.000607575	Up
AT1G26560	2.58303	1.94908e-07	3.72527e-07	Up
AT1G26570	1.44962	1.58719e-09	3.33433e-09	Up
AT1G26600	3.0845	1.68483e-05	2.89877e-05	Up
AT1G26640	1.03372	1.01442e-12	2.4047e-12	Up
AT1G26650	1.11668	3.24779e-15	8.33983e-15	Up
AT1G26750	1.04948	1.31627e-12	3.1098e-12	Up
AT1G26761	2.62467	1.15084e-25	3.81975e-25	Up
AT1G26770	1.04779	2.50091e-06	4.51414e-06	Up
AT1G26790	2.02027	0.00182838	0.0027018	Up
AT1G26810	2.22682	1.2157e-08	2.45777e-08	Up
AT1G26820	1.87658	0.00933676	0.0128897	Up
AT1G26945	1.88479	3.13141e-18	8.75684e-18	Up
AT1G27045	2.90052	0.0308774	0.0401756	Up
AT1G27050	1.37399	1.50758e-17	4.14412e-17	Up
AT1G27120	2.0184	1.06838e-16	2.87218e-16	Up
AT1G27210	1.566	1.07884e-40	4.63634e-40	Up
AT1G27400	2.14469	1.85368e-166	2.28091e-165	Up
AT1G27435	1.25014	2.43864e-15	6.29518e-15	Up
AT1G27460	2.89606	1.55581e-48	7.44929e-48	Up
AT1G27470	1.21814	2.06675e-35	8.19352e-35	Up
AT1G27480	2.16841	2.16661e-164	2.62037e-163	Up
AT1G27680	1.9529	3.22403e-14	8.04223e-14	Up
AT1G27940	5.74833	2.46974e-05	4.20654e-05	Up
AT1G27950	2.6448	2.48779e-219	3.94661e-218	Up
AT1G28010	1.55047	1.36713e-37	5.61749e-37	Up
AT1G28100	1.61791	1.83052e-26	6.17053e-26	Up
AT1G28110	2.23273	1.61844e-12	3.81054e-12	Up
AT1G28290	2.78161	1.0416e-26	3.52678e-26	Up
AT1G28350	1.11406	1.41788e-22	4.39327e-22	Up
AT1G28395	2.90015	3.32234e-25	1.09264e-24	Up
AT1G28400	1.43653	4.91043e-13	1.17488e-12	Up
AT1G28440	2.23282	4.57989e-189	6.29221e-188	Up
AT1G28530	2.02009	1.06164e-11	2.4258e-11	Up
AT1G28570	1.02513	3.47379e-07	6.55996e-07	Up
AT1G28660	1.47524	6.81611e-113	5.95451e-112	Up
AT1G28670	2.32215	9.24206e-134	9.37552e-133	Up
AT1G28690	1.75095	4.46946e-07	8.38924e-07	Up
AT1G28710	1.14235	5.18048e-09	1.0639e-08	Up
AT1G29070	1.47455	5.13768e-264	9.80202e-263	Up
AT1G29090	3.38087	1.37955e-11	3.13857e-11	Up
AT1G29170	2.26772	3.47852e-32	1.31112e-31	Up
AT1G29250	1.52411	1.65121e-28	5.80059e-28	Up
AT1G29410	1.04313	1.43785e-06	2.63074e-06	Up
AT1G29418	1.17314	2.39338e-12	5.60166e-12	Up
AT1G29420	2.8275	0.000919975	0.00139513	Up
AT1G29430	2.90074	1.37386e-05	2.3743e-05	Up
AT1G29440	3.74252	2.11121e-13	5.12668e-13	Up
AT1G29450	2.78894	7.74473e-09	1.58007e-08	Up
AT1G29460	1.68845	2.26079e-06	4.09225e-06	Up
AT1G29470	1.65752	2.01049e-208	3.00358e-207	Up
AT1G29500	3.41695	3.78046e-12	8.77899e-12	Up
AT1G29510	3.20316	5.29246e-12	1.22237e-11	Up
AT1G29520	1.12904	0.00279465	0.00405863	Up
AT1G29530	2.47524	4.50626e-41	1.94718e-40	Up
AT1G29560	1.07942	1.01173e-07	1.96111e-07	Up
AT1G29600	5.26956	1.16646e-73	7.44674e-73	Up
AT1G29660	3.39144	4.14619e-141	4.37258e-140	Up
AT1G29670	2.02925	0	0	Up
AT1G29700	1.73211	4.72137e-80	3.20784e-79	Up
AT1G29720	7.04105	1.54303e-11	3.50351e-11	Up
AT1G29790	1.40417	4.99429e-34	1.93471e-33	Up
AT1G29840	2.01482	4.52854e-11	1.00923e-10	Up
AT1G29880	1.06656	3.3745e-90	2.48538e-89	Up
AT1G29890	1.27731	7.67667e-18	2.12559e-17	Up
AT1G29900	2.03789	1.52775e-210	2.3127e-209	Up
AT1G29910	3.08781	2.39708e-291	5.05334e-290	Up
AT1G29920	3.08728	0	0	Up
AT1G29930	2.61368	0	0	Up
AT1G29980	4.07674	6.92794e-21	2.07484e-20	Up
AT1G30010	1.25076	2.61443e-11	5.88599e-11	Up
AT1G30110	1.33705	6.01448e-22	1.83941e-21	Up
AT1G30170	4.57503	0.00128378	0.00192268	Up
AT1G30210	1.13609	4.10664e-31	1.51503e-30	Up
AT1G30240	1.67393	8.40363e-23	2.61849e-22	Up
AT1G30250	4.06321	0.0164796	0.0221892	Up
AT1G30280	3.10298	1.54773e-16	4.14501e-16	Up
AT1G30360	1.37736	0	0	Up
AT1G30380	1.27661	1.16219e-275	2.30997e-274	Up
AT1G30440	1.07053	1.2531e-34	4.90622e-34	Up
AT1G30520	1.35649	1.82808e-60	1.02007e-59	Up
AT1G30530	1.66754	2.46929e-27	8.46848e-27	Up
AT1G30570	2.01897	8.48413e-46	3.90457e-45	Up
AT1G30600	1.50555	1.75894e-05	3.02173e-05	Up
AT1G30845	1.02658	0.0206394	0.0274531	Up
AT1G30960	2.33772	2.99459e-12	6.98325e-12	Up
AT1G31070	1.11782	1.16307e-11	2.65342e-11	Up
AT1G31150	1.88631	5.56458e-17	1.50542e-16	Up
AT1G31160	1.38696	3.66366e-21	1.10286e-20	Up
AT1G31190	1.28275	6.68962e-49	3.22334e-48	Up
AT1G31230	2.22608	2.85944e-61	1.61223e-60	Up
AT1G31310	2.21163	5.05781e-07	9.45809e-07	Up
AT1G31320	3.85468	0.00148797	0.00221554	Up
AT1G31330	1.10701	0	0	Up
AT1G31430	1.72308	0.000176999	0.000284307	Up
AT1G31650	1.70142	3.28465e-56	1.73736e-55	Up
AT1G31660	1.4661	1.46319e-32	5.55693e-32	Up
AT1G31710	1.96215	3.54016e-18	9.89047e-18	Up
AT1G31750	1.19264	6.47718e-06	1.14072e-05	Up
AT1G31760	1.1867	0.0291474	0.0380762	Up
AT1G31770	1.46525	3.95303e-11	8.83562e-11	Up
AT1G31800	1.07404	1.10251e-106	9.21919e-106	Up
AT1G31835	1.12155	1.61544e-06	2.94698e-06	Up
AT1G31850	1.66287	1.12494e-85	7.99268e-85	Up
AT1G31860	2.27617	2.74172e-33	1.05197e-32	Up
AT1G31885	1.38401	0.0284817	0.0372682	Up
AT1G31920	1.67033	3.54368e-35	1.39973e-34	Up
AT1G31970	1.1529	1.1422e-94	8.68058e-94	Up
AT1G32060	1.44821	0	0	Up
AT1G32080	1.19961	3.05852e-160	3.60347e-159	Up
AT1G32100	1.34722	0.0169445	0.0227883	Up
AT1G32120	2.05425	4.10464e-13	9.84614e-13	Up
AT1G32190	2.98793	2.05973e-31	7.64553e-31	Up
AT1G32220	1.08043	1.06036e-58	5.77232e-58	Up
AT1G32240	1.08548	6.06223e-08	1.18766e-07	Up
AT1G32415	2.25074	6.18401e-11	1.37042e-10	Up
AT1G32440	1.52412	2.12678e-64	1.24357e-63	Up
AT1G32470	2.73315	0	0	Up
AT1G32550	1.35383	5.16124e-39	2.16941e-38	Up
AT1G32583	1.40837	9.0937e-10	1.92936e-09	Up
AT1G32610	1.72423	2.08865e-07	3.98608e-07	Up
AT1G32760	1.77288	8.27577e-13	1.96723e-12	Up
AT1G32780	1.55126	7.90726e-16	2.06933e-15	Up
AT1G32860	1.84001	3.58567e-07	6.76626e-07	Up
AT1G32900	1.49056	1.59706e-12	3.76192e-12	Up
AT1G32990	1.86138	1.06928e-270	2.08292e-269	Up
AT1G33040	2.25169	8.85896e-67	5.29164e-66	Up
AT1G33170	3.77502	1.54387e-53	7.93281e-53	Up
AT1G33240	2.21184	4.72053e-284	9.69244e-283	Up
AT1G33265	1.1218	1.28207e-06	2.35201e-06	Up
AT1G33410	1.78508	1.47767e-94	1.12176e-93	Up
AT1G33440	3.17184	1.47038e-18	4.15606e-18	Up
AT1G33720	4.13187	6.19955e-51	3.07162e-50	Up
AT1G33730	2.89739	0.00238696	0.0034915	Up
AT1G33790	1.25692	1.18506e-147	1.30128e-146	Up
AT1G33810	1.29717	4.21926e-43	1.87125e-42	Up
AT1G33811	2.28778	5.27359e-38	2.17957e-37	Up
AT1G33930	2.01563	0.00914392	0.0126346	Up
AT1G33960	1.76722	2.48707e-37	1.01826e-36	Up
AT1G34010	1.42415	2.36879e-19	6.82522e-19	Up
AT1G34065	4.12369	1.88783e-05	3.23827e-05	Up
AT1G34130	1.14197	4.87279e-24	1.55856e-23	Up
AT1G34160	1.43635	8.94102e-07	1.65417e-06	Up
AT1G34245	3.80496	0.000164359	0.000264501	Up
AT1G34580	3.40418	0.000128578	0.00020882	Up
AT1G34640	1.91637	3.25204e-14	8.11013e-14	Up
AT1G35180	4.06366	7.77132e-18	2.15064e-17	Up
AT1G35290	4.08687	0.00467839	0.00665533	Up
AT1G35680	1.82599	0	0	Up
AT1G35780	1.03177	5.43914e-07	1.01536e-06	Up
AT1G35830	1.2235	0.0159019	0.0214522	Up
AT1G36390	1.12045	1.68689e-26	5.6929e-26	Up
AT1G36940	1.32952	0.00119935	0.00180122	Up
AT1G37130	1.79107	0	0	Up
AT1G38131	3.1992	2.29894e-05	3.92279e-05	Up
AT1G41830	3.04696	1.11607e-42	4.92745e-42	Up
AT1G41880	1.11631	2.05616e-69	1.26162e-68	Up
AT1G42970	2.06568	0	0	Up
AT1G43650	2.84416	2.39243e-07	4.5527e-07	Up
AT1G43790	4.56819	6.55195e-05	0.00010854	Up
AT1G43910	1.9717	2.72509e-40	1.16452e-39	Up
AT1G43980	1.02797	0.00595963	0.00838666	Up
AT1G44000	1.40062	2.86326e-109	2.44408e-108	Up
AT1G44575	2.86819	0	0	Up
AT1G44760	2.00826	2.53549e-23	7.98158e-23	Up
AT1G44780	1.59552	8.81978e-09	1.7944e-08	Up
AT1G44830	3.86407	9.78787e-05	0.000160256	Up
AT1G44900	1.91483	3.3008e-11	7.39795e-11	Up
AT1G44920	1.58294	5.56047e-104	4.56408e-103	Up
AT1G45010	2.00895	5.9618e-06	1.0514e-05	Up
AT1G45110	2.85663	3.50968e-12	8.16035e-12	Up
AT1G45130	1.97957	6.13869e-12	1.41464e-11	Up
AT1G45191	4.17202	2.02751e-08	4.06136e-08	Up
AT1G45201	3.20043	6.11594e-109	5.20108e-108	Up
AT1G45207	2.55282	5.90839e-27	2.01017e-26	Up
AT1G45616	4.3271	3.32751e-12	7.74467e-12	Up
AT1G45688	1.46551	1.26859e-95	9.71308e-95	Up
AT1G46264	1.70319	0.00507082	0.00718692	Up
AT1G46480	4.15532	0.0128789	0.017539	Up
AT1G47265	4.15123	0.0140844	0.0191084	Up
AT1G47395	2.12503	0.00269848	0.00392617	Up
AT1G47400	2.32339	0.0026811	0.00390227	Up
AT1G47670	1.82916	1.17907e-14	2.97883e-14	Up
AT1G47740	1.08887	3.94119e-31	1.45451e-30	Up
AT1G47820	1.02039	5.98335e-05	9.93769e-05	Up
AT1G47900	1.51822	2.20049e-18	6.18223e-18	Up
AT1G48230	1.3834	3.15545e-31	1.166e-30	Up
AT1G48280	1.5984	6.37184e-17	1.72177e-16	Up
AT1G48350	2.04352	1.41035e-252	2.58989e-251	Up
AT1G48420	1.40915	1.53319e-43	6.8486e-43	Up
AT1G48460	1.67133	1.6547e-22	5.1201e-22	Up
AT1G48480	2.13386	5.83538e-49	2.81636e-48	Up
AT1G48520	1.03343	3.1253e-58	1.69012e-57	Up
AT1G48570	2.50337	4.14542e-77	2.73675e-76	Up
AT1G48600	2.5349	4.53096e-61	2.54767e-60	Up
AT1G48610	1.33185	5.74511e-16	1.51024e-15	Up
AT1G48630	2.12087	1.71917e-86	1.22827e-85	Up
AT1G48920	1.24673	2.46863e-250	4.49702e-249	Up
AT1G48950	1.07895	1.15523e-23	3.66586e-23	Up
AT1G49010	1.30741	5.94511e-26	1.98416e-25	Up
AT1G49130	2.01606	8.24999e-25	2.68737e-24	Up
AT1G49200	1.78599	2.66543e-37	1.09063e-36	Up
AT1G49205	1.67663	0.00162457	0.00241105	Up
AT1G49230	3.29572	1.70725e-06	3.10922e-06	Up
AT1G49380	2.27516	1.28971e-136	1.32804e-135	Up
AT1G49430	3.09381	9.2616e-70	5.69979e-69	Up
AT1G49510	1.03232	1.51981e-29	5.45102e-29	Up
AT1G49580	1.96176	1.75151e-27	6.02296e-27	Up
AT1G49600	1.49904	2.8377e-248	5.1465e-247	Up
AT1G49630	1.99218	6.8831e-73	4.37244e-72	Up
AT1G49660	1.9378	5.36343e-74	3.43259e-73	Up
AT1G49700	2.13588	4.80703e-05	8.0262e-05	Up
AT1G49730	3.35004	1.83883e-145	1.99567e-144	Up
AT1G49740	2.03162	1.5237e-25	5.04342e-25	Up
AT1G49750	2.09382	5.47204e-127	5.26219e-126	Up
AT1G49760	1.55017	2.6364e-132	2.64958e-131	Up
AT1G49790	4.71512	0.000508386	0.000786901	Up
AT1G49840	1.99311	3.73005e-53	1.9061e-52	Up
AT1G49890	1.17225	3.76367e-35	1.48605e-34	Up
AT1G49920	3.44581	4.49836e-07	8.44039e-07	Up
AT1G49975	1.04425	7.70507e-24	2.4549e-23	Up
AT1G49990	4.24277	6.2535e-10	1.33603e-09	Up
AT1G50110	5.00824	0.00068101	0.0010423	Up
AT1G50190	1.66387	0.00792509	0.0110285	Up
AT1G50270	1.43593	4.657e-07	8.73406e-07	Up
AT1G50280	3.80495	8.86394e-24	2.82018e-23	Up
AT1G50490	1.31604	2.46569e-10	5.34181e-10	Up
AT1G50575	1.74972	2.21474e-11	4.99986e-11	Up
AT1G50590	1.53533	0.000331684	0.000521062	Up
AT1G50732	2.26259	1.45336e-60	8.11634e-60	Up
AT1G50900	1.811	8.59917e-144	9.24456e-143	Up
AT1G50910	1.80029	2.38726e-12	5.58816e-12	Up
AT1G51070	1.03323	7.06894e-32	2.64643e-31	Up
AT1G51080	2.23931	3.10127e-15	7.97259e-15	Up
AT1G51100	1.05678	3.84216e-18	1.07196e-17	Up
AT1G51310	1.11839	9.93702e-39	4.15976e-38	Up
AT1G51380	2.70025	7.29381e-11	1.61218e-10	Up
AT1G51405	1.60689	0.000977696	0.00147916	Up
AT1G51440	3.98913	0.00654556	0.00916968	Up
AT1G51500	1.89108	7.25445e-296	1.55815e-294	Up
AT1G51570	1.28152	9.12664e-136	9.36029e-135	Up
AT1G51630	1.12957	3.36768e-22	1.03627e-21	Up
AT1G51800	1.0547	7.15845e-71	4.46304e-70	Up
AT1G51850	1.46938	4.15348e-29	1.47705e-28	Up
AT1G51940	2.54666	8.30767e-131	8.25615e-130	Up
AT1G52000	1.06165	1.73223e-05	2.97784e-05	Up
AT1G52100	3.65389	0	0	Up
AT1G52190	2.9568	7.15415e-121	6.58645e-120	Up
AT1G52220	1.12624	4.34098e-91	3.21801e-90	Up
AT1G52230	2.23498	0	0	Up
AT1G52290	3.04233	3.05001e-32	1.15173e-31	Up
AT1G52300	1.02913	2.61165e-128	2.53767e-127	Up
AT1G52450	2.32797	2.78196e-14	6.95219e-14	Up
AT1G52620	1.11955	5.01922e-08	9.87382e-08	Up
AT1G52670	1.12898	1.87975e-39	7.94345e-39	Up
AT1G52700	4.37283	0.000179386	0.000287961	Up
AT1G52750	4.16196	1.64252e-12	3.86635e-12	Up
AT1G52770	3.0668	0.0223937	0.0296617	Up
AT1G52827	1.96596	2.47752e-06	4.47389e-06	Up
AT1G52870	1.00091	4.75083e-134	4.82899e-133	Up
AT1G52910	1.46741	0.00352385	0.00506916	Up
AT1G52930	1.72749	9.1512e-32	3.41476e-31	Up
AT1G53000	1.85989	1.86493e-32	7.06697e-32	Up
AT1G53070	1.90218	0.0353949	0.0457364	Up
AT1G53160	3.40238	2.39663e-09	4.99742e-09	Up
AT1G53230	1.30982	1.96822e-52	9.95125e-52	Up
AT1G53240	1.7486	1.68041e-224	2.74868e-223	Up
AT1G53280	1.10489	6.34397e-49	3.05967e-48	Up
AT1G53300	2.11005	4.24223e-87	3.04467e-86	Up
AT1G53345	1.56643	0.000514577	0.000796064	Up
AT1G53450	1.44102	7.89741e-47	3.68163e-46	Up
AT1G53470	2.08496	2.52371e-05	4.29595e-05	Up
AT1G53480	6.05977	1.04553e-92	7.8384e-92	Up
AT1G53490	3.02005	3.88808e-37	1.58711e-36	Up
AT1G53500	1.22058	4.39765e-32	1.65513e-31	Up
AT1G53520	4.19918	9.24259e-28	3.20027e-27	Up
AT1G53530	1.26557	3.3915e-12	7.89182e-12	Up
AT1G53600	1.02594	0.00519922	0.00736	Up
AT1G53645	1.30469	9.09203e-21	2.71385e-20	Up
AT1G53690	1.2871	0.0126585	0.0172537	Up
AT1G53730	2.14692	1.14532e-140	1.20353e-139	Up
AT1G53800	1.0971	9.83567e-102	7.93351e-101	Up
AT1G53860	3.92334	0.0287067	0.0375434	Up
AT1G54010	3.74553	0	0	Up
AT1G54120	1.27273	0.000299957	0.000472958	Up
AT1G54160	1.45282	7.50713e-05	0.00012384	Up
AT1G54180	3.45448	2.8613e-15	7.3677e-15	Up
AT1G54200	2.82477	4.31161e-06	7.67373e-06	Up
AT1G54217	1.21639	0.000575747	0.000886949	Up
AT1G54220	1.20197	9.31339e-19	2.64593e-18	Up
AT1G54310	1.26357	4.10559e-13	9.84728e-13	Up
AT1G54450	1.58943	0.00221663	0.00325186	Up
AT1G54500	1.37826	2.46594e-175	3.16727e-174	Up
AT1G54580	1.93365	1.20392e-76	7.91752e-76	Up
AT1G54690	1.51794	4.0803e-28	1.42121e-27	Up
AT1G54780	1.35475	2.45771e-255	4.56223e-254	Up
AT1G54820	3.74878	2.73055e-31	1.01136e-30	Up
AT1G55040	2.00179	1.21166e-19	3.51933e-19	Up
AT1G55140	1.3165	4.27129e-18	1.18926e-17	Up
AT1G55200	3.17222	5.31002e-08	1.04279e-07	Up
AT1G55205	2.97135	1.7675e-07	3.38419e-07	Up
AT1G55260	3.69219	3.53157e-78	2.35346e-77	Up
AT1G55330	2.98608	9.6799e-108	8.16423e-107	Up
AT1G55350	1.28932	7.90953e-116	7.05392e-115	Up
AT1G55360	1.79391	1.54413e-103	1.26087e-102	Up
AT1G55370	1.69727	2.10413e-46	9.76249e-46	Up
AT1G55380	4.36145	0.00668159	0.00935513	Up
AT1G55480	1.56152	1.96255e-172	2.488e-171	Up
AT1G55490	2.39341	0	0	Up
AT1G55540	1.21416	2.3493e-35	9.30647e-35	Up
AT1G55670	1.72338	0	0	Up
AT1G55673	1.40949	0.000111432	0.000181794	Up
AT1G55740	1.49359	3.62255e-06	6.47602e-06	Up
AT1G55865	4.16278	0.0133227	0.0181157	Up
AT1G55900	1.22763	1.72821e-19	5.00057e-19	Up
AT1G56020	1.71915	4.4438e-06	7.90009e-06	Up
AT1G56050	1.93416	4.62975e-55	2.41888e-54	Up
AT1G56110	1.70914	2.82788e-84	1.97971e-83	Up
AT1G56120	1.42445	6.93219e-08	1.35512e-07	Up
AT1G56130	1.02432	6.24815e-06	1.10095e-05	Up
AT1G56150	1.79828	9.75866e-23	3.03609e-22	Up
AT1G56190	2.46895	1.75876e-210	2.66045e-209	Up
AT1G56430	1.26518	0.0262679	0.0344991	Up
AT1G56570	1.80254	3.05108e-12	7.11178e-12	Up
AT1G56580	1.31798	1.38643e-31	5.15657e-31	Up
AT1G56720	3.49883	5.61e-35	2.20995e-34	Up
AT1G57560	3.63842	0.0166339	0.022391	Up
AT1G57660	1.44734	9.33882e-89	6.78081e-88	Up
AT1G57790	1.34854	2.42073e-19	6.97291e-19	Up
AT1G57800	4.05868	0.0166533	0.0224142	Up
AT1G57860	1.36699	4.62441e-49	2.23348e-48	Up
AT1G58080	1.63274	1.80539e-96	1.39271e-95	Up
AT1G58160	1.16538	0.000103732	0.000169596	Up
AT1G58270	1.36917	2.21031e-116	1.97723e-115	Up
AT1G58370	3.18161	1.24334e-08	2.51215e-08	Up
AT1G59540	1.26197	0.019841	0.0264512	Up
AT1G59560	1.05974	0.000557214	0.000859561	Up
AT1G59720	1.3192	5.88761e-25	1.92549e-24	Up
AT1G59750	1.23384	6.50104e-94	4.9152e-93	Up
AT1G59840	1.95087	2.95774e-69	1.8121e-68	Up
AT1G59980	1.81213	1.47739e-20	4.38682e-20	Up
AT1G59990	2.85931	1.41727e-111	1.22922e-110	Up
AT1G60010	1.16057	1.54586e-61	8.7472e-61	Up
AT1G60060	1.33376	1.3375e-05	2.31243e-05	Up
AT1G60070	1.15098	6.08237e-61	3.41251e-60	Up
AT1G60160	1.77732	8.64377e-87	6.195e-86	Up
AT1G60230	1.05159	1.52012e-22	4.70653e-22	Up
AT1G60260	2.25884	5.54198e-65	3.26471e-64	Up
AT1G60270	3.85858	6.80008e-28	2.36132e-27	Up
AT1G60460	4.11725	1.4589e-09	3.06985e-09	Up
AT1G60550	1.43786	1.63096e-97	1.26865e-96	Up
AT1G60590	3.26258	8.19998e-10	1.74371e-09	Up
AT1G60600	1.2823	7.04214e-46	3.2453e-45	Up
AT1G60630	1.24033	0.000202257	0.000323083	Up
AT1G60640	1.18245	1.57119e-19	4.55009e-19	Up
AT1G60660	1.43794	1.7386e-11	3.94187e-11	Up
AT1G60690	1.76415	1.00714e-22	3.13197e-22	Up
AT1G60700	1.89901	9.64702e-10	2.04485e-09	Up
AT1G60770	2.14421	3.94355e-36	1.58422e-35	Up
AT1G60790	1.92899	7.74425e-22	2.36454e-21	Up
AT1G60800	2.36732	1.93165e-165	2.36267e-164	Up
AT1G60810	1.16501	2.40075e-10	5.20607e-10	Up
AT1G60860	1.40887	5.95397e-16	1.56434e-15	Up
AT1G60950	1.8163	0	0	Up
AT1G60960	1.42362	1.23081e-70	7.64347e-70	Up
AT1G61170	1.48337	4.62997e-09	9.53035e-09	Up
AT1G61255	4.01926	3.58741e-05	6.04146e-05	Up
AT1G61300	1.05198	1.76098e-38	7.33426e-38	Up
AT1G61500	1.67817	2.44166e-23	7.68855e-23	Up
AT1G61667	1.31287	5.29268e-09	1.08672e-08	Up
AT1G61760	2.78038	0.000111635	0.000182081	Up
AT1G61795	1.07529	0.00221913	0.00325529	Up
AT1G62010	1.23036	1.68092e-07	3.22173e-07	Up
AT1G62030	1.66153	7.45287e-22	2.27659e-21	Up
AT1G62110	1.40541	2.69121e-06	4.84909e-06	Up
AT1G62120	1.74376	3.41126e-09	7.06214e-09	Up
AT1G62150	1.55404	4.95856e-07	9.28264e-07	Up
AT1G62290	1.06001	8.86971e-17	2.38823e-16	Up
AT1G62330	1.64788	1.56218e-27	5.38001e-27	Up
AT1G62350	1.45386	4.5765e-08	9.0176e-08	Up
AT1G62400	1.45169	6.28495e-10	1.34247e-09	Up
AT1G62440	2.69334	3.00576e-07	5.69396e-07	Up
AT1G62500	5.01743	2.16463e-10	4.70099e-10	Up
AT1G62515	1.75307	0.00251004	0.00366527	Up
AT1G62520	4.16164	0.000621328	0.000954087	Up
AT1G62540	1.88177	0.0186043	0.0249044	Up
AT1G62590	2.4228	2.09218e-15	5.41238e-15	Up
AT1G62640	1.36844	5.22392e-45	2.38118e-44	Up
AT1G62670	1.44145	7.18237e-08	1.40336e-07	Up
AT1G62680	1.36668	9.17094e-07	1.69579e-06	Up
AT1G62720	3.27824	1.09149e-05	1.89653e-05	Up
AT1G62770	1.1136	1.96319e-35	7.78596e-35	Up
AT1G62830	1.84189	5.61287e-21	1.68419e-20	Up
AT1G62910	2.08038	9.03778e-06	1.578e-05	Up
AT1G62950	2.24733	1.12116e-08	2.26998e-08	Up
AT1G62975	1.99498	3.9694e-08	7.84546e-08	Up
AT1G62981	2.7002	0.00631881	0.00886718	Up
AT1G63130	1.21354	8.83711e-20	2.57628e-19	Up
AT1G63150	2.13008	3.54478e-14	8.82731e-14	Up
AT1G63230	1.85924	0.000596584	0.000917739	Up
AT1G63240	2.16351	8.15144e-41	3.50823e-40	Up
AT1G63250	2.47011	4.54011e-21	1.36389e-20	Up
AT1G63260	1.16585	2.26408e-28	7.92776e-28	Up
AT1G63300	2.8671	3.39962e-10	7.33338e-10	Up
AT1G63400	1.64227	4.73397e-06	8.40429e-06	Up
AT1G63470	2.49462	1.23485e-19	3.58618e-19	Up
AT1G63480	2.2848	1.205e-27	4.15831e-27	Up
AT1G63610	1.1025	7.79861e-25	2.54357e-24	Up
AT1G63650	5.60307	4.40808e-05	7.37629e-05	Up
AT1G63660	1.49761	3.02851e-62	1.72894e-61	Up
AT1G63670	1.00177	1.34803e-19	3.911e-19	Up
AT1G63680	1.56116	9.11472e-102	7.35778e-101	Up
AT1G63780	1.1812	4.17954e-26	1.39969e-25	Up
AT1G63810	1.76848	4.02941e-45	1.8412e-44	Up
AT1G63850	2.19363	3.77187e-33	1.44398e-32	Up
AT1G63940	1.35378	5.58823e-46	2.58108e-45	Up
AT1G63980	1.03169	5.10606e-125	4.83097e-124	Up
AT1G64150	2.37112	3.75371e-47	1.7579e-46	Up
AT1G64170	1.12105	1.80341e-06	3.27794e-06	Up
AT1G64185	1.70489	0.000522954	0.000808718	Up
AT1G64220	3.38857	3.33968e-16	8.84831e-16	Up
AT1G64253	2.18142	0.00205439	0.0030238	Up
AT1G64355	1.1928	7.05354e-57	3.76091e-56	Up
AT1G64370	2.08738	8.78124e-21	2.62261e-20	Up
AT1G64380	1.79041	0.000257412	0.000408009	Up
AT1G64390	2.74222	2.51786e-21	7.6096e-21	Up
AT1G64405	2.66013	0.029593	0.0386189	Up
AT1G64450	2.24456	5.94225e-07	1.10756e-06	Up
AT1G64510	1.40799	2.33332e-268	4.51946e-267	Up
AT1G64580	1.83084	1.79914e-10	3.92262e-10	Up
AT1G64600	2.381	7.53147e-25	2.45722e-24	Up
AT1G64625	4.43816	0.00136831	0.00204374	Up
AT1G64640	3.86201	7.89307e-26	2.63e-25	Up
AT1G64650	1.70598	7.84302e-42	3.4229e-41	Up
AT1G64670	2.73067	6.80774e-21	2.03944e-20	Up
AT1G64680	1.88299	9.09199e-271	1.77277e-269	Up
AT1G64690	2.12698	1.5603e-07	2.99475e-07	Up
AT1G64760	2.75114	1.98107e-26	6.67251e-26	Up
AT1G64790	1.24261	1.7988e-107	1.51341e-106	Up
AT1G64860	1.29748	1.10583e-133	1.12014e-132	Up
AT1G64880	1.6112	1.17067e-40	5.02676e-40	Up
AT1G64980	1.56171	1.10759e-27	3.82537e-27	Up
AT1G65010	2.89528	5.11248e-123	4.77103e-122	Up
AT1G65030	1.18016	1.18224e-12	2.79603e-12	Up
AT1G65060	2.8456	1.4637e-10	3.20181e-10	Up
AT1G65110	1.42139	0.000123076	0.000200154	Up
AT1G65120	1.05808	0.000592869	0.000912161	Up
AT1G65130	4.41141	0.000136142	0.000220701	Up
AT1G65180	2.20924	0.00621355	0.00872543	Up
AT1G65230	1.66933	3.17819e-174	4.05417e-173	Up
AT1G65295	1.24479	3.08325e-22	9.49317e-22	Up
AT1G65370	2.5298	1.45446e-25	4.81735e-25	Up
AT1G65380	1.24591	4.32481e-11	9.64979e-11	Up
AT1G65390	1.21795	2.2593e-22	6.97407e-22	Up
AT1G65420	1.36886	3.64715e-07	6.8802e-07	Up
AT1G65481	2.52974	1.94377e-06	3.52806e-06	Up
AT1G65484	1.50035	0.0015445	0.00229771	Up
AT1G65486	3.67554	1.87685e-78	1.25237e-77	Up
AT1G65490	2.91298	2.77755e-94	2.10544e-93	Up
AT1G65560	1.28207	1.82574e-11	4.13396e-11	Up
AT1G65800	1.20918	1.38404e-36	5.59619e-36	Up
AT1G65870	2.30308	7.20983e-06	1.26616e-05	Up
AT1G65900	3.99267	0.00101624	0.00153566	Up
AT1G66100	1.91267	1.3358e-43	5.97208e-43	Up
AT1G66140	1.80102	1.47565e-29	5.29912e-29	Up
AT1G66180	1.43165	5.6529e-239	9.80155e-238	Up
AT1G66430	3.157	8.00564e-63	4.61399e-62	Up
AT1G66465	1.02771	1.96833e-05	3.37042e-05	Up
AT1G66520	1.7389	4.1086e-13	9.85334e-13	Up
AT1G66930	4.71026	0.000809779	0.00123312	Up
AT1G66940	2.09856	1.2356e-29	4.44409e-29	Up
AT1G67040	2.21759	6.51899e-06	1.14799e-05	Up
AT1G67090	1.52297	0	0	Up
AT1G67120	1.57489	1.03905e-81	7.14005e-81	Up
AT1G67265	1.86673	3.60557e-05	6.07055e-05	Up
AT1G67440	1.01264	3.01265e-14	7.52319e-14	Up
AT1G67560	1.10924	3.19132e-32	1.2042e-31	Up
AT1G67590	1.66464	1.59341e-28	5.59945e-28	Up
AT1G67630	2.26039	6.70382e-08	1.31161e-07	Up
AT1G67720	1.1341	1.27574e-19	3.70232e-19	Up
AT1G67750	2.73216	9.94425e-10	2.10654e-09	Up
AT1G67830	1.34128	1.54276e-17	4.23912e-17	Up
AT1G67870	1.34366	4.61929e-89	3.36832e-88	Up
AT1G67910	1.19982	6.10614e-15	1.55589e-14	Up
AT1G67950	1.92552	5.43959e-12	1.25565e-11	Up
AT1G68060	1.50212	1.07608e-51	5.38879e-51	Up
AT1G68110	2.65245	0.000125401	0.000203821	Up
AT1G68130	2.29972	3.78401e-51	1.87845e-50	Up
AT1G68170	4.28721	0.00314245	0.00454217	Up
AT1G68238	5.70191	5.9844e-20	1.75235e-19	Up
AT1G68240	4.25315	0.00989374	0.0136357	Up
AT1G68260	1.68022	1.04946e-08	2.12796e-08	Up
AT1G68360	2.62488	0.00291136	0.00422124	Up
AT1G68400	3.18925	2.93463e-98	2.2984e-97	Up
AT1G68500	1.58983	1.13693e-06	2.09285e-06	Up
AT1G68520	1.21636	1.24651e-222	2.01009e-221	Up
AT1G68530	2.26902	0	0	Up
AT1G68540	1.7713	2.78566e-15	7.17742e-15	Up
AT1G68560	2.04436	0	0	Up
AT1G68590	1.55757	4.84316e-219	7.67127e-218	Up
AT1G68640	3.42468	4.51045e-06	8.01581e-06	Up
AT1G68740	2.69809	6.23314e-11	1.38101e-10	Up
AT1G68760	1.34068	1.01855e-08	2.06651e-08	Up
AT1G68780	4.45207	6.49896e-50	3.17019e-49	Up
AT1G68810	1.90275	1.26737e-14	3.19915e-14	Up
AT1G68870	3.05786	2.52391e-05	4.29595e-05	Up
AT1G68880	1.21716	0.0294322	0.0384261	Up
AT1G68890	2.46937	3.77447e-71	2.35899e-70	Up
AT1G68930	1.04222	0.000121653	0.000197918	Up
AT1G68935	1.29378	1.92905e-19	5.57463e-19	Up
AT1G69040	1.20704	8.08834e-45	3.67704e-44	Up
AT1G69070	1.28394	6.9825e-39	2.93074e-38	Up
AT1G69080	2.81964	0.0012261	0.00183938	Up
AT1G69160	1.36409	1.47913e-29	5.3107e-29	Up
AT1G69200	2.8098	2.49276e-122	2.31365e-121	Up
AT1G69210	1.22463	5.81956e-05	9.67427e-05	Up
AT1G69260	1.37469	5.23511e-06	9.26824e-06	Up
AT1G69320	2.90292	0.0302871	0.0394719	Up
AT1G69420	2.68502	5.44419e-109	4.63366e-108	Up
AT1G69430	2.38144	0.00276336	0.00401549	Up
AT1G69520	1.26556	9.81563e-05	0.000160698	Up
AT1G69523	1.8981	7.00956e-24	2.23574e-23	Up
AT1G69526	1.25659	2.23066e-09	4.65608e-09	Up
AT1G69530	2.35685	0	0	Up
AT1G69580	1.67725	9.18239e-12	2.10188e-11	Up
AT1G69620	1.01939	1.56888e-135	1.60824e-134	Up
AT1G69700	2.12046	1.80973e-20	5.36744e-20	Up
AT1G69780	1.1871	4.22529e-10	9.08482e-10	Up
AT1G69970	1.97886	4.58533e-08	9.03412e-08	Up
AT1G70210	2.02855	3.65492e-11	8.17734e-11	Up
AT1G70230	1.50746	2.40798e-16	6.40628e-16	Up
AT1G70280	2.37189	7.5672e-59	4.12924e-58	Up
AT1G70310	1.13164	4.24858e-106	3.53394e-105	Up
AT1G70350	1.18775	4.13466e-11	9.23456e-11	Up
AT1G70370	2.99767	3.39985e-24	1.0917e-23	Up
AT1G70410	1.45114	5.39393e-279	1.09113e-277	Up
AT1G70470	3.02076	3.17711e-06	5.70356e-06	Up
AT1G70550	2.21339	1.41355e-13	3.45381e-13	Up
AT1G70560	1.78696	5.75214e-64	3.34527e-63	Up
AT1G70580	1.20945	4.03328e-85	2.84983e-84	Up
AT1G70600	1.01942	2.13287e-73	1.35994e-72	Up
AT1G70710	1.61802	8.00993e-17	2.15843e-16	Up
AT1G70730	1.36393	6.84311e-118	6.18897e-117	Up
AT1G70760	2.1498	0	0	Up
AT1G70820	1.11054	1.33501e-49	6.48594e-49	Up
AT1G70890	2.07724	1.32451e-40	5.68493e-40	Up
AT1G70895	1.7512	3.97453e-16	1.05099e-15	Up
AT1G70900	1.01328	1.8005e-10	3.92475e-10	Up
AT1G70940	2.27047	0	0	Up
AT1G70950	1.03113	0.000199716	0.000319223	Up
AT1G70985	2.40256	0.00280758	0.00407653	Up
AT1G71050	2.14517	0.0138542	0.0188097	Up
AT1G71060	2.24814	1.2319e-09	2.59914e-09	Up
AT1G71180	1.90683	5.50685e-15	1.40511e-14	Up
AT1G71260	2.05274	8.95712e-56	4.71946e-55	Up
AT1G71420	1.5514	0.000330316	0.000519032	Up
AT1G71460	1.53678	1.0701e-21	3.25568e-21	Up
AT1G71695	1.51259	4.44943e-254	8.21483e-253	Up
AT1G71850	2.03102	9.49341e-21	2.83324e-20	Up
AT1G71866	4.20708	0.00305668	0.00442412	Up
AT1G71880	1.35313	4.50633e-112	3.92001e-111	Up
AT1G71890	3.78495	0.0110137	0.0151123	Up
AT1G72030	1.56	3.28851e-24	1.05644e-23	Up
AT1G72040	1.11293	1.99554e-46	9.26075e-46	Up
AT1G72090	1.38036	9.92569e-42	4.3263e-41	Up
AT1G72130	1.40138	8.11258e-64	4.70736e-63	Up
AT1G72140	2.73041	7.85855e-08	1.53343e-07	Up
AT1G72180	2.66048	3.49167e-178	4.55315e-177	Up
AT1G72275	1.51258	6.16561e-05	0.000102288	Up
AT1G72310	1.89057	1.01087e-20	3.01642e-20	Up
AT1G72370	1.59894	0	0	Up
AT1G72410	1.76922	1.40369e-152	1.59163e-151	Up
AT1G72430	1.93715	2.86682e-119	2.61585e-118	Up
AT1G72440	1.469	1.29658e-72	8.21605e-72	Up
AT1G72480	2.52822	1.27183e-39	5.38447e-39	Up
AT1G72600	2.28792	1.14462e-22	3.55571e-22	Up
AT1G72610	4.55877	0	0	Up
AT1G72790	2.05218	1.23909e-15	3.22294e-15	Up
AT1G72810	2.38223	1.74821e-22	5.40702e-22	Up
AT1G72970	2.65455	1.499e-32	5.69084e-32	Up
AT1G73020	1.38006	2.55419e-18	7.16612e-18	Up
AT1G73090	1.06796	2.63751e-20	7.78988e-20	Up
AT1G73177	2.19061	2.36155e-06	4.27011e-06	Up
AT1G73180	1.20344	9.03084e-34	3.48918e-33	Up
AT1G73230	1.04162	9.29673e-101	7.44029e-100	Up
AT1G73470	1.03299	5.05302e-16	1.33137e-15	Up
AT1G73570	2.73627	8.13596e-14	2.00342e-13	Up
AT1G73590	2.16838	7.99076e-05	0.000131662	Up
AT1G73700	2.10768	0.00577615	0.00814131	Up
AT1G73830	1.34498	4.35643e-66	2.58862e-65	Up
AT1G73870	2.36093	1.16802e-05	2.02729e-05	Up
AT1G73910	3.0194	5.29182e-07	9.88578e-07	Up
AT1G73940	1.89953	2.33126e-29	8.33806e-29	Up
AT1G74000	1.28707	0.00782277	0.0108949	Up
AT1G74040	1.38692	8.37606e-48	3.96698e-47	Up
AT1G74070	2.49111	6.33647e-26	2.11339e-25	Up
AT1G74290	1.60152	1.65053e-06	3.00751e-06	Up
AT1G74300	1.12338	2.40272e-06	4.34341e-06	Up
AT1G74370	1.3589	4.48419e-39	1.88638e-38	Up
AT1G74430	2.21369	4.49194e-11	1.00129e-10	Up
AT1G74470	1.86559	0	0	Up
AT1G74560	2.11518	8.93079e-183	1.19653e-181	Up
AT1G74580	2.62147	1.0058e-27	3.47966e-27	Up
AT1G74630	1.81912	1.23391e-06	2.26649e-06	Up
AT1G74670	3.47381	6.2063e-144	6.68261e-143	Up
AT1G74690	2.83918	1.35108e-93	1.0185e-92	Up
AT1G74730	1.05016	6.53817e-78	4.3486e-77	Up
AT1G74880	1.25725	1.01553e-131	1.01563e-130	Up
AT1G74890	3.18011	0.00290047	0.00420604	Up
AT1G74940	1.10987	1.92909e-20	5.71814e-20	Up
AT1G75010	1.01809	1.34048e-25	4.44271e-25	Up
AT1G75060	2.29302	0.0206108	0.0274222	Up
AT1G75090	2.36752	0.00392851	0.00562918	Up
AT1G75110	1.30226	0.0228958	0.0302891	Up
AT1G75120	1.46849	2.07591e-16	5.53359e-16	Up
AT1G75125	1.63343	1.20274e-08	2.4318e-08	Up
AT1G75240	3.10427	2.09121e-198	2.97262e-197	Up
AT1G75360	1.29367	0.00424828	0.00606999	Up
AT1G75420	1.12283	1.90641e-17	5.22295e-17	Up
AT1G75520	1.19828	0.0192572	0.025726	Up
AT1G75550	1.68641	0.0221717	0.0293808	Up
AT1G75580	2.98109	0.00695741	0.00973069	Up
AT1G75640	3.51104	4.88634e-11	1.08779e-10	Up
AT1G75670	1.03351	2.13488e-10	4.63836e-10	Up
AT1G75680	2.27793	5.11579e-131	5.08653e-130	Up
AT1G75690	1.78224	2.43037e-172	3.07538e-171	Up
AT1G75710	2.9407	5.09603e-16	1.34219e-15	Up
AT1G75750	1.11988	0	0	Up
AT1G75780	2.1773	7.31647e-07	1.35852e-06	Up
AT1G75800	1.38614	9.99515e-135	1.02102e-133	Up
AT1G75820	1.40143	1.5671e-82	1.08632e-81	Up
AT1G75880	1.5	1.6171e-09	3.39335e-09	Up
AT1G75900	2.38357	1.21512e-05	2.10671e-05	Up
AT1G76100	2.02002	6.35949e-88	4.5867e-87	Up
AT1G76110	1.18084	2.88819e-35	1.14192e-34	Up
AT1G76160	2.40946	0	0	Up
AT1G76240	3.04053	1.43764e-06	2.63058e-06	Up
AT1G76405	1.70082	9.73007e-24	3.09335e-23	Up
AT1G76530	2.0642	3.29373e-05	5.56149e-05	Up
AT1G76620	2.55088	0.000112618	0.000183583	Up
AT1G76790	1.84599	2.98899e-06	5.37291e-06	Up
AT1G76870	1.06214	0.00178998	0.00264715	Up
AT1G77030	1.78585	1.59108e-59	8.77552e-59	Up
AT1G77090	1.07782	4.31984e-34	1.67534e-33	Up
AT1G77110	3.45835	1.02041e-07	1.97758e-07	Up
AT1G77200	5.84174	1.54004e-05	2.655e-05	Up
AT1G77270	2.41712	1.27959e-08	2.58386e-08	Up
AT1G77330	1.46271	0.00159164	0.00236492	Up
AT1G77390	1.00336	0.0128681	0.0175267	Up
AT1G77400	1.11402	0.031585	0.0410513	Up
AT1G77405	1.78794	0.000877295	0.00133228	Up
AT1G77490	2.0905	2.32776e-203	3.36958e-202	Up
AT1G77550	1.32273	1.36626e-19	3.96221e-19	Up
AT1G77580	2.40123	1.28184e-48	6.15473e-48	Up
AT1G77590	1.53034	1.92152e-27	6.60205e-27	Up
AT1G77630	1.94719	7.61144e-37	3.09038e-36	Up
AT1G77640	2.1069	1.78204e-10	3.88615e-10	Up
AT1G77750	2.11012	1.46295e-19	4.23928e-19	Up
AT1G77760	4.40758	0	0	Up
AT1G77855	2.3154	0.00118463	0.00178029	Up
AT1G77870	4.26425	0.00932322	0.0128728	Up
AT1G77940	1.66468	1.94962e-116	1.74479e-115	Up
AT1G78040	1.63274	0	0	Up
AT1G78060	2.35987	1.37219e-19	3.97886e-19	Up
AT1G78170	2.92959	9.70496e-72	6.10451e-71	Up
AT1G78180	1.97469	5.20132e-37	2.1177e-36	Up
AT1G78230	1.59124	7.66402e-24	2.4422e-23	Up
AT1G78260	1.58235	7.70759e-20	2.25115e-19	Up
AT1G78270	1.06141	2.90215e-19	8.33855e-19	Up
AT1G78370	3.30989	9.73548e-06	1.69693e-05	Up
AT1G78450	2.58858	1.06819e-49	5.19578e-49	Up
AT1G78476	1.44669	0.000312408	0.000491873	Up
AT1G78490	1.51704	4.52303e-09	9.31677e-09	Up
AT1G78530	2.10739	1.71665e-06	3.12523e-06	Up
AT1G78580	1.81288	8.37534e-53	4.2534e-52	Up
AT1G78630	1.85005	0	0	Up
AT1G78690	1.66757	2.12036e-17	5.79827e-17	Up
AT1G78730	2.19074	2.20273e-09	4.59824e-09	Up
AT1G78750	1.07953	0.000133631	0.000216769	Up
AT1G78915	2.02186	6.89227e-65	4.05432e-64	Up
AT1G78930	2.04084	7.828e-29	2.7708e-28	Up
AT1G78940	1.98219	0.00080704	0.00122914	Up
AT1G78950	4.50015	8.90588e-05	0.000146224	Up
AT1G78970	1.42819	2.09729e-05	3.58706e-05	Up
AT1G78990	1.06115	0.0230485	0.0304777	Up
AT1G78995	2.28342	1.1569e-74	7.446e-74	Up
AT1G79060	1.69236	1.30059e-18	3.68122e-18	Up
AT1G79080	1.06291	4.66566e-11	1.03922e-10	Up
AT1G79110	2.2376	5.29656e-25	1.73468e-24	Up
AT1G79120	1.26755	0.00583035	0.00821318	Up
AT1G79150	2.39243	4.49323e-54	2.3192e-53	Up
AT1G79220	1.36621	6.63344e-07	1.23393e-06	Up
AT1G79260	1.42976	4.4513e-09	9.17178e-09	Up
AT1G79470	1.65415	7.39415e-12	1.69747e-11	Up
AT1G79490	1.67107	3.30685e-22	1.01786e-21	Up
AT1G79500	3.68132	2.84822e-23	8.95229e-23	Up
AT1G79560	2.07055	1.38341e-140	1.45297e-139	Up
AT1G79620	2.18987	0.000356615	0.0005589	Up
AT1G79720	1.44256	3.84841e-18	1.07356e-17	Up
AT1G79770	1.7258	1.68571e-07	3.23031e-07	Up
AT1G79820	1.2447	0.000267359	0.000423251	Up
AT1G79840	2.24009	2.58251e-05	4.39315e-05	Up
AT1G79850	1.82418	0	0	Up
AT1G79890	1.52716	0.00788379	0.0109732	Up
AT1G79910	1.239	1.09846e-06	2.0235e-06	Up
AT1G79990	1.46707	9.1652e-80	6.20656e-79	Up
AT1G80030	1.02754	1.32416e-60	7.40084e-60	Up
AT1G80080	3.43278	2.21919e-50	1.08874e-49	Up
AT1G80130	2.34358	1.80673e-06	3.28368e-06	Up
AT1G80150	1.41191	3.17217e-14	7.91671e-14	Up
AT1G80170	2.00059	3.4854e-11	7.80486e-11	Up
AT1G80245	1.20522	4.3283e-12	1.00251e-11	Up
AT1G80260	1.65464	1.27851e-91	9.51899e-91	Up
AT1G80270	2.61876	1.07255e-35	4.27435e-35	Up
AT1G80280	1.92953	4.55591e-16	1.20225e-15	Up
AT1G80480	1.31817	6.80578e-103	5.52653e-102	Up
AT1G80530	1.61754	2.11925e-38	8.80318e-38	Up
AT1G80640	3.27949	1.11802e-106	9.34506e-106	Up
AT1G80690	2.16586	0.00709843	0.00992116	Up
AT1G80700	1.45493	6.90818e-16	1.81157e-15	Up
AT1G80720	1.36636	1.34461e-05	2.32435e-05	Up
AT1G80760	2.57152	2.97127e-12	6.92971e-12	Up
AT1G80850	2.23213	4.22115e-12	9.78353e-12	Up
AT1G80870	1.56764	1.05664e-10	2.32402e-10	Up
AT1G80880	1.94032	5.04782e-08	9.92818e-08	Up
AT1G80980	1.49693	2.59471e-08	5.16926e-08	Up
AT2G01070	1.90249	1.45314e-42	6.39631e-42	Up
AT2G01120	1.79669	2.0707e-06	3.75479e-06	Up
AT2G01150	2.72088	1.68992e-16	4.51762e-16	Up
AT2G01210	4.23592	1.16565e-05	2.02368e-05	Up
AT2G01390	1.49944	7.18709e-09	1.4679e-08	Up
AT2G01420	1.34544	3.32122e-151	3.73082e-150	Up
AT2G01505	1.81937	0.00346334	0.00498632	Up
AT2G01510	1.74396	1.74828e-06	3.18111e-06	Up
AT2G01590	1.2722	1.45209e-64	8.51007e-64	Up
AT2G01620	1.02273	1.73816e-24	5.6191e-24	Up
AT2G01630	1.58541	1.23513e-13	3.02471e-13	Up
AT2G01740	1.3458	1.13361e-06	2.08693e-06	Up
AT2G01750	1.65977	4.63891e-19	1.32766e-18	Up
AT2G01755	1.65099	3.76453e-26	1.26132e-25	Up
AT2G01760	2.51901	1.02591e-13	2.51988e-13	Up
AT2G01830	2.25561	3.45641e-21	1.04093e-20	Up
AT2G01910	1.13099	2.29009e-53	1.17406e-52	Up
AT2G01950	1.07683	4.02586e-18	1.1223e-17	Up
AT2G01990	1.47019	2.4888e-08	4.96308e-08	Up
AT2G02020	2.65311	1.91217e-25	6.31703e-25	Up
AT2G02070	1.73641	9.55387e-109	8.09789e-108	Up
AT2G02100	1.61053	5.76096e-84	4.02208e-83	Up
AT2G02130	1.426	5.9979e-30	2.17404e-29	Up
AT2G02150	1.93814	6.14373e-11	1.36164e-10	Up
AT2G02500	2.12882	3.3639e-24	1.08032e-23	Up
AT2G02540	1.46947	4.20198e-05	7.04291e-05	Up
AT2G02590	1.27277	4.85823e-07	9.09981e-07	Up
AT2G02740	1.36535	4.37967e-19	1.25381e-18	Up
AT2G02780	3.58544	4.1649e-63	2.40378e-62	Up
AT2G02790	2.07571	1.82636e-32	6.92208e-32	Up
AT2G02950	2.11267	4.98638e-124	4.68533e-123	Up
AT2G03090	4.31499	5.68072e-06	1.00321e-05	Up
AT2G03260	1.6733	5.94934e-05	9.88361e-05	Up
AT2G03310	1.07183	3.26665e-20	9.63139e-20	Up
AT2G03350	2.81604	1.16938e-66	6.98086e-66	Up
AT2G03380	1.19825	3.42857e-05	5.78298e-05	Up
AT2G03420	2.16141	1.63492e-85	1.15919e-84	Up
AT2G03480	1.58277	2.34964e-15	6.07e-15	Up
AT2G03550	2.69646	1.5642e-47	7.37754e-47	Up
AT2G03670	1.1746	1.04544e-07	2.02435e-07	Up
AT2G03710	1.70852	6.95024e-35	2.73372e-34	Up
AT2G03880	1.51	0.00381165	0.0054709	Up
AT2G04030	2.14858	0	0	Up
AT2G04039	1.12546	9.6331e-89	6.99201e-88	Up
AT2G04270	1.01048	1.29036e-54	6.70751e-54	Up
AT2G04280	1.91106	2.75947e-84	1.93248e-83	Up
AT2G04360	1.17671	1.77472e-42	7.80511e-42	Up
AT2G04450	3.31316	3.1527e-13	7.60086e-13	Up
AT2G04495	1.421	0.000161095	0.000259472	Up
AT2G04530	2.10821	6.7609e-46	3.11639e-45	Up
AT2G04570	2.32604	1.12057e-11	2.55818e-11	Up
AT2G04660	1.35374	8.88844e-16	2.32313e-15	Up
AT2G04700	1.18494	5.21147e-123	4.86119e-122	Up
AT2G04780	3.23093	7.71386e-21	2.30651e-20	Up
AT2G04790	2.26073	3.96651e-81	2.71113e-80	Up
AT2G04842	1.25734	4.63045e-177	5.99619e-176	Up
AT2G04850	1.72867	7.42621e-07	1.3779e-06	Up
AT2G04860	2.03142	8.19567e-11	1.80802e-10	Up
AT2G05070	2.14815	1.37681e-183	1.85188e-182	Up
AT2G05100	1.49746	7.88502e-255	1.45973e-253	Up
AT2G05120	2.02902	7.12567e-38	2.94088e-37	Up
AT2G05160	1.18861	2.82331e-21	8.52144e-21	Up
AT2G05185	1.02002	2.07912e-05	3.55628e-05	Up
AT2G05210	1.87084	8.4846e-32	3.16833e-31	Up
AT2G05220	1.10088	1.32601e-91	9.86905e-91	Up
AT2G05655	5.00902	0.000175033	0.000281215	Up
AT2G05790	3.76674	3.09758e-126	2.96075e-125	Up
AT2G05810	2.74721	9.95026e-14	2.44519e-13	Up
AT2G05830	1.09484	7.48057e-35	2.94062e-34	Up
AT2G05920	2.39186	2.3479e-231	3.94433e-230	Up
AT2G05990	1.3282	1.94887e-123	1.82119e-122	Up
AT2G06520	1.42317	0	0	Up
AT2G06850	2.70185	1.08606e-153	1.23694e-152	Up
AT2G06925	1.91401	5.13397e-22	1.57293e-21	Up
AT2G07170	1.66736	0.0289264	0.037809	Up
AT2G07340	1.11174	1.37548e-08	2.77422e-08	Up
AT2G07690	1.93927	2.48858e-14	6.23346e-14	Up
AT2G10940	4.50249	1.08238e-24	3.51405e-24	Up
AT2G11035	2.75756	7.05803e-06	1.24004e-05	Up
AT2G12170	1.37854	5.04423e-13	1.20633e-12	Up
AT2G12400	1.10909	3.90027e-08	7.70958e-08	Up
AT2G12462	1.52465	0.00973234	0.0134187	Up
AT2G13440	1.21062	7.89901e-59	4.30916e-58	Up
AT2G13570	2.67509	0.000963535	0.00145849	Up
AT2G13600	1.04818	0.00166194	0.00246313	Up
AT2G13610	1.36902	1.67865e-25	5.55274e-25	Up
AT2G13690	2.13492	9.88444e-13	2.3442e-12	Up
AT2G13820	3.52115	1.27265e-05	2.20442e-05	Up
AT2G14060	4.10109	3.96809e-19	1.13678e-18	Up
AT2G14285	1.02797	5.17153e-22	1.58421e-21	Up
AT2G14530	1.0529	2.79176e-17	7.60385e-17	Up
AT2G14660	1.68948	2.04955e-11	4.63152e-11	Up
AT2G14775	1.03114	0.000815098	0.00124104	Up
AT2G14800	1.9228	9.6045e-05	0.000157354	Up
AT2G14860	2.1698	7.32631e-05	0.000120948	Up
AT2G14880	1.32719	5.35477e-46	2.47381e-45	Up
AT2G14890	3.01905	4.18658e-86	2.98074e-85	Up
AT2G14900	1.59622	1.10272e-15	2.87226e-15	Up
AT2G15000	1.96433	3.53683e-19	1.01479e-18	Up
AT2G15020	1.1638	8.39073e-17	2.25986e-16	Up
AT2G15050	2.04376	3.38091e-116	3.0165e-115	Up
AT2G15090	3.72853	2.86626e-254	5.29663e-253	Up
AT2G15280	1.75486	2.81054e-18	7.87243e-18	Up
AT2G15290	1.31445	1.26273e-37	5.19335e-37	Up
AT2G15620	1.43802	3.37965e-75	2.18824e-74	Up
AT2G15630	1.40628	0.000115265	0.000187718	Up
AT2G15690	1.38679	3.91246e-27	1.33598e-26	Up
AT2G15790	1.05497	8.2418e-07	1.52605e-06	Up
AT2G16250	1.15486	4.24821e-17	1.15233e-16	Up
AT2G16270	2.46827	5.17993e-17	1.40302e-16	Up
AT2G16390	1.38353	1.29243e-16	3.46994e-16	Up
AT2G16440	1.74561	1.41134e-09	2.97136e-09	Up
AT2G16630	2.11315	7.7943e-09	1.58986e-08	Up
AT2G16750	2.10399	0.000183133	0.000293746	Up
AT2G16780	1.1866	4.78579e-15	1.22356e-14	Up
AT2G16800	1.57453	1.22406e-48	5.87872e-48	Up
AT2G16850	2.10168	1.62928e-06	2.97092e-06	Up
AT2G17040	1.93175	1.4499e-20	4.30707e-20	Up
AT2G17140	1.19187	1.01889e-05	1.77369e-05	Up
AT2G17210	1.74227	3.75072e-06	6.69931e-06	Up
AT2G17230	2.65861	9.31695e-102	7.51807e-101	Up
AT2G17240	1.30692	2.64413e-63	1.52908e-62	Up
AT2G17300	2.27211	1.60316e-16	4.28958e-16	Up
AT2G17360	1.19018	2.55405e-195	3.58336e-194	Up
AT2G17442	1.60087	0.0289664	0.0378589	Up
AT2G17470	2.42208	0.0208684	0.027738	Up
AT2G17630	2.56161	0.0110224	0.0151211	Up
AT2G17670	1.43116	1.43642e-11	3.26579e-11	Up
AT2G17695	1.44238	5.81762e-27	1.97994e-26	Up
AT2G17770	2.55271	0.0316475	0.0411247	Up
AT2G17780	2.20759	1.06307e-54	5.53306e-54	Up
AT2G17830	1.07742	0.00353086	0.00507889	Up
AT2G17970	1.09016	7.64089e-09	1.55919e-08	Up
AT2G17972	1.38018	1.29938e-20	3.86328e-20	Up
AT2G18010	4.63728	0.000835908	0.00127159	Up
AT2G18020	1.24994	3.0849e-220	4.92049e-219	Up
AT2G18120	2.94891	3.35186e-19	9.62124e-19	Up
AT2G18220	1.5508	2.60825e-32	9.86184e-32	Up
AT2G18230	1.99541	4.31002e-27	1.46978e-26	Up
AT2G18290	1.23617	8.10817e-43	3.5836e-42	Up
AT2G18300	2.08043	2.98855e-211	4.54419e-210	Up
AT2G18328	5.03085	5.72729e-15	1.46044e-14	Up
AT2G18330	1.37997	2.56574e-17	6.99475e-17	Up
AT2G18360	3.60277	1.11084e-08	2.24975e-08	Up
AT2G18400	1.91488	2.99673e-09	6.22092e-09	Up
AT2G18450	4.87982	0.00101689	0.00153653	Up
AT2G18500	2.02198	0.000652014	0.000999337	Up
AT2G18520	2.38559	4.2178e-08	8.3268e-08	Up
AT2G18560	1.90497	9.90634e-36	3.94944e-35	Up
AT2G18570	1.36805	0.000422154	0.000657645	Up
AT2G18650	2.62829	1.84881e-21	5.60323e-21	Up
AT2G18850	1.12459	4.23934e-10	9.11311e-10	Up
AT2G18890	4.03336	3.34645e-25	1.10021e-24	Up
AT2G18900	1.74425	1.34441e-50	6.63058e-50	Up
AT2G18910	1.35529	1.73087e-26	5.8394e-26	Up
AT2G18940	1.09834	1.16023e-45	5.33005e-45	Up
AT2G18969	2.45226	0.0177847	0.0238649	Up
AT2G18990	1.74812	7.24174e-16	1.89806e-15	Up
AT2G19170	3.50163	3.71507e-14	9.24351e-14	Up
AT2G19385	1.69189	3.4732e-20	1.02315e-19	Up
AT2G19530	1.25967	0.0081197	0.0112886	Up
AT2G19580	1.09626	0.0114153	0.0156392	Up
AT2G19600	1.03412	1.17756e-11	2.68589e-11	Up
AT2G19620	1.98126	3.13007e-21	9.43761e-21	Up
AT2G19660	1.80868	0.000283456	0.000448008	Up
AT2G19670	3.55219	2.78885e-10	6.03491e-10	Up
AT2G19680	1.14207	5.31966e-15	1.35836e-14	Up
AT2G19690	1.82156	0.000110974	0.00018106	Up
AT2G19720	2.34936	3.1113e-07	5.88845e-07	Up
AT2G19780	1.72577	0.0019295	0.0028459	Up
AT2G19850	4.06339	0.0171308	0.0230252	Up
AT2G19920	1.53202	0.0114295	0.0156576	Up
AT2G19940	1.29492	1.81622e-32	6.88492e-32	Up
AT2G20020	1.47519	9.27099e-68	5.59313e-67	Up
AT2G20180	1.48913	1.60735e-36	6.49142e-36	Up
AT2G20240	1.72857	5.67643e-11	1.25971e-10	Up
AT2G20290	2.14214	5.24639e-27	1.78701e-26	Up
AT2G20340	1.08112	2.22501e-06	4.02925e-06	Up
AT2G20390	1.72074	1.81452e-22	5.60956e-22	Up
AT2G20450	1.45444	1.58627e-50	7.80652e-50	Up
AT2G20530	1.56357	2.02441e-39	8.54947e-39	Up
AT2G20540	1.46044	0.0040421	0.00578385	Up
AT2G20570	1.09238	9.19647e-36	3.66928e-35	Up
AT2G20585	1.5974	3.91895e-12	9.09646e-12	Up
AT2G20680	1.85039	5.23839e-12	1.21029e-11	Up
AT2G20710	4.95508	9.88923e-06	1.72299e-05	Up
AT2G20835	1.95935	0.00201646	0.00296957	Up
AT2G20840	1.29725	8.16555e-11	1.80176e-10	Up
AT2G20850	1.14172	1.45384e-27	5.01026e-27	Up
AT2G20890	1.41484	0	0	Up
AT2G21050	2.45875	1.75026e-08	3.51525e-08	Up
AT2G21070	1.00053	4.73342e-08	9.32143e-08	Up
AT2G21080	1.49113	1.54729e-17	4.25102e-17	Up
AT2G21140	1.33025	1.86499e-09	3.90513e-09	Up
AT2G21170	1.34588	0	0	Up
AT2G21210	5.72766	7.68057e-48	3.64095e-47	Up
AT2G21250	1.66746	2.24525e-47	1.05533e-46	Up
AT2G21280	1.29795	4.66425e-78	3.10526e-77	Up
AT2G21330	2.44939	0	0	Up
AT2G21340	1.7862	6.38504e-64	3.7102e-63	Up
AT2G21370	1.99551	6.06425e-40	2.57749e-39	Up
AT2G21380	1.01581	7.76271e-32	2.9014e-31	Up
AT2G21385	1.66701	7.37692e-158	8.56341e-157	Up
AT2G21440	1.04274	1.92504e-47	9.06068e-47	Up
AT2G21530	1.4144	1.57982e-90	1.16734e-89	Up
AT2G21540	2.07284	3.22993e-59	1.77477e-58	Up
AT2G21580	1.13889	2.62959e-54	1.36173e-53	Up
AT2G21650	1.62931	0.0238868	0.0315233	Up
AT2G21660	2.46171	0	0	Up
AT2G21710	2.21906	6.45959e-21	1.93627e-20	Up
AT2G21770	4.08929	2.31971e-05	3.95724e-05	Up
AT2G21790	1.78257	3.05522e-46	1.41433e-45	Up
AT2G21860	1.28329	2.95927e-45	1.35372e-44	Up
AT2G21880	1.75106	0.000474278	0.000735774	Up
AT2G22070	1.34695	0.000403411	0.000629499	Up
AT2G22125	1.42775	4.26091e-199	6.07787e-198	Up
AT2G22140	3.35579	1.94296e-06	3.52691e-06	Up
AT2G22170	2.56342	8.01904e-165	9.75024e-164	Up
AT2G22190	2.52418	1.63989e-09	3.43977e-09	Up
AT2G22200	2.33093	0.000176607	0.0002837	Up
AT2G22230	3.3198	6.51594e-48	3.09315e-47	Up
AT2G22410	2.63384	1.05075e-07	2.03388e-07	Up
AT2G22600	4.59155	0.00457913	0.00651864	Up
AT2G22610	2.15375	0.0262375	0.0344637	Up
AT2G22620	2.48359	0.00124935	0.00187275	Up
AT2G22770	3.2564	3.02269e-47	1.41815e-46	Up
AT2G22795	1.4072	3.23715e-74	2.07501e-73	Up
AT2G22830	1.11782	0.000553629	0.000854158	Up
AT2G22840	1.41312	1.25765e-18	3.56064e-18	Up
AT2G22870	1.17403	2.01781e-16	5.38152e-16	Up
AT2G23000	2.26146	0.000335806	0.000527295	Up
AT2G23010	1.6068	0.00444924	0.00634474	Up
AT2G23060	4.17056	0.0130443	0.017756	Up
AT2G23120	1.19535	1.40568e-48	6.73989e-48	Up
AT2G23130	3.58003	1.97226e-81	1.35255e-80	Up
AT2G23180	1.26954	5.51214e-08	1.08176e-07	Up
AT2G23360	2.00278	1.27416e-11	2.90266e-11	Up
AT2G23470	1.03069	1.20143e-09	2.53614e-09	Up
AT2G23560	3.08505	5.86388e-14	1.45143e-13	Up
AT2G23590	2.67221	2.39798e-53	1.22846e-52	Up
AT2G23600	2.158	0	0	Up
AT2G23700	1.219	1.75195e-06	3.18724e-06	Up
AT2G23950	1.91452	3.79041e-28	1.32136e-27	Up
AT2G24060	1.65285	5.62194e-98	4.39471e-97	Up
AT2G24090	1.85334	4.65986e-248	8.43627e-247	Up
AT2G24120	2.23635	2.21758e-222	3.56761e-221	Up
AT2G24190	1.01291	1.1249e-08	2.27734e-08	Up
AT2G24230	1.66942	9.56493e-15	2.42397e-14	Up
AT2G24290	1.79604	2.04613e-32	7.74646e-32	Up
AT2G24300	1.84276	4.0824e-07	7.67818e-07	Up
AT2G24310	3.71648	0.0131491	0.0178879	Up
AT2G24350	3.58679	2.01762e-12	4.73354e-12	Up
AT2G24390	1.69483	4.39947e-06	7.82399e-06	Up
AT2G24540	1.90371	2.1287e-18	5.98382e-18	Up
AT2G24580	1.40312	6.49538e-39	2.72683e-38	Up
AT2G24630	2.53865	9.90986e-22	3.01723e-21	Up
AT2G24645	3.77172	1.26574e-06	2.32267e-06	Up
AT2G24762	1.9961	0.0106733	0.0146717	Up
AT2G24790	1.56885	1.19544e-176	1.54511e-175	Up
AT2G24800	4.21102	0.00328236	0.00473505	Up
AT2G25060	5.71808	2.63043e-05	4.47244e-05	Up
AT2G25210	1.12602	1.70385e-35	6.76656e-35	Up
AT2G25220	2.31918	6.64342e-15	1.69153e-14	Up
AT2G25270	3.7096	2.084e-06	3.77825e-06	Up
AT2G25355	2.0438	2.20264e-12	5.16172e-12	Up
AT2G25420	1.03177	6.62924e-09	1.35586e-08	Up
AT2G25470	1.13177	6.65433e-12	1.53054e-11	Up
AT2G25480	3.29174	1.76636e-72	1.11792e-71	Up
AT2G25510	2.14492	1.73009e-68	1.05304e-67	Up
AT2G25640	1.55327	3.26348e-12	7.59911e-12	Up
AT2G25800	1.02401	3.70006e-58	1.99883e-57	Up
AT2G25830	1.81618	3.83616e-47	1.79528e-46	Up
AT2G25840	2.26522	3.66848e-113	3.20886e-112	Up
AT2G25880	1.11715	0.000388579	0.000607371	Up
AT2G26080	1.27355	0	0	Up
AT2G26100	1.01563	5.81279e-10	1.24329e-09	Up
AT2G26110	1.21111	4.03677e-33	1.54396e-32	Up
AT2G26180	4.09731	0.00445946	0.00635711	Up
AT2G26250	2.15232	0	0	Up
AT2G26270	2.28188	4.50467e-10	9.67638e-10	Up
AT2G26330	1.93357	7.48676e-88	5.39783e-87	Up
AT2G26360	1.99998	0.00189991	0.00280367	Up
AT2G26550	1.16861	4.94002e-26	1.65247e-25	Up
AT2G26580	1.61664	1.4512e-34	5.67315e-34	Up
AT2G26640	1.75499	5.74745e-42	2.51368e-41	Up
AT2G26695	2.85567	6.73209e-11	1.48995e-10	Up
AT2G26730	1.57238	6.18877e-67	3.70099e-66	Up
AT2G26760	2.59568	0.00877507	0.012156	Up
AT2G26790	2.32551	3.20839e-21	9.67089e-21	Up
AT2G26840	1.66	7.63952e-10	1.62621e-09	Up
AT2G26870	1.42946	9.32316e-10	1.97681e-09	Up
AT2G26900	1.34916	6.25481e-111	5.3907e-110	Up
AT2G26910	2.21354	0	0	Up
AT2G26930	1.34026	5.01341e-35	1.97608e-34	Up
AT2G27040	2.75252	1.15499e-46	5.37459e-46	Up
AT2G27060	2.75771	5.35021e-69	3.27202e-68	Up
AT2G27130	2.70844	3.59224e-09	7.42932e-09	Up
AT2G27385	1.98039	0	0	Up
AT2G27402	2.98469	3.32112e-09	6.88109e-09	Up
AT2G27420	2.67063	0.00216444	0.0031794	Up
AT2G27470	1.67848	1.26585e-11	2.88501e-11	Up
AT2G27610	1.38041	0.00352	0.00506398	Up
AT2G27650	4.45688	0.00631164	0.00885832	Up
AT2G27680	1.54222	2.92168e-202	4.21149e-201	Up
AT2G27690	1.88882	0.000258149	0.000409113	Up
AT2G27710	1.47724	9.73862e-90	7.13934e-89	Up
AT2G27720	1.23219	1.60688e-87	1.1565e-86	Up
AT2G27770	1.96664	2.11788e-23	6.68132e-23	Up
AT2G27775	2.42901	4.29519e-18	1.19575e-17	Up
AT2G27810	2.54517	3.98458e-69	2.43903e-68	Up
AT2G27840	1.89101	9.81126e-26	3.26225e-25	Up
AT2G27920	2.25326	3.81147e-09	7.87716e-09	Up
AT2G27990	1.01822	0.029225	0.0381726	Up
AT2G28000	2.80091	0	0	Up
AT2G28040	4.14028	0.00406836	0.00581899	Up
AT2G28050	5.1664	5.32266e-16	1.40098e-15	Up
AT2G28070	1.76137	6.40965e-50	3.12886e-49	Up
AT2G28080	1.67242	4.84732e-16	1.27816e-15	Up
AT2G28100	1.18758	7.78974e-30	2.81507e-29	Up
AT2G28105	1.71444	4.34081e-05	7.26847e-05	Up
AT2G28140	6.36119	2.02952e-09	4.24314e-09	Up
AT2G28150	3.49421	3.71336e-95	2.82943e-94	Up
AT2G28190	1.26383	0	0	Up
AT2G28260	1.24813	4.83537e-06	8.57688e-06	Up
AT2G28310	1.75686	3.80153e-37	1.55229e-36	Up
AT2G28380	1.18885	2.5486e-43	1.13497e-42	Up
AT2G28410	3.19154	9.84703e-07	1.81802e-06	Up
AT2G28450	1.61771	1.44065e-101	1.15976e-100	Up
AT2G28460	1.05555	0.0335994	0.0435453	Up
AT2G28470	2.31567	1.75578e-99	1.38411e-98	Up
AT2G28500	6.21539	1.97272e-06	3.57934e-06	Up
AT2G28550	1.00413	2.9306e-29	1.04562e-28	Up
AT2G28560	1.90351	0.0196335	0.0261849	Up
AT2G28570	1.97995	2.16654e-54	1.12308e-53	Up
AT2G28600	1.06739	1.02265e-18	2.90014e-18	Up
AT2G28605	1.80457	1.21453e-66	7.24623e-66	Up
AT2G28620	2.58991	0.000529172	0.000817778	Up
AT2G28671	2.3988	0.0207928	0.0276429	Up
AT2G28790	4.01872	2.11244e-06	3.82878e-06	Up
AT2G28810	1.02475	2.89498e-15	7.45253e-15	Up
AT2G28870	2.80537	0.000155224	0.000250232	Up
AT2G28900	2.33169	6.4317e-100	5.10356e-99	Up
AT2G28930	1.61794	7.80932e-78	5.19238e-77	Up
AT2G28950	2.9321	1.29697e-68	7.90828e-68	Up
AT2G29050	2.36314	3.01318e-18	8.43083e-18	Up
AT2G29090	1.46181	1.054e-14	2.66745e-14	Up
AT2G29125	1.83739	0.0307837	0.0400631	Up
AT2G29180	1.59387	1.90458e-78	1.27046e-77	Up
AT2G29260	1.66972	1.60602e-05	2.76527e-05	Up
AT2G29290	1.61212	3.8365e-207	5.69423e-206	Up
AT2G29300	2.07248	1.79819e-22	5.56075e-22	Up
AT2G29310	1.42053	2.77629e-46	1.28636e-45	Up
AT2G29370	3.79906	1.36765e-56	7.26391e-56	Up
AT2G29510	1.61416	1.81841e-71	1.14065e-70	Up
AT2G29530	1.1315	2.65164e-16	7.04814e-16	Up
AT2G29540	1.61531	6.68825e-16	1.75501e-15	Up
AT2G29550	1.76692	8.9585e-90	6.57684e-89	Up
AT2G29630	1.41811	1.03152e-298	2.24138e-297	Up
AT2G29690	1.21841	4.14994e-18	1.15626e-17	Up
AT2G29760	1.32803	7.7745e-11	1.71695e-10	Up
AT2G29890	2.58568	5.24914e-17	1.4212e-16	Up
AT2G29920	4.6115	0.00301152	0.00436214	Up
AT2G29980	3.94329	3.61821e-120	3.31769e-119	Up
AT2G30010	1.16186	1.825e-43	8.14321e-43	Up
AT2G30070	1.63215	5.66017e-43	2.50651e-42	Up
AT2G30150	2.22279	7.94086e-67	4.74463e-66	Up
AT2G30160	1.11007	4.86658e-26	1.62844e-25	Up
AT2G30200	1.37536	9.4205e-73	5.9769e-72	Up
AT2G30320	1.0954	5.96501e-13	1.42455e-12	Up
AT2G30350	1.19205	1.572e-23	4.97221e-23	Up
AT2G30370	2.35386	0.00483633	0.00686905	Up
AT2G30390	1.27046	8.66043e-97	6.68584e-96	Up
AT2G30420	3.3119	3.69676e-10	7.96177e-10	Up
AT2G30424	2.05995	1.48071e-09	3.11448e-09	Up
AT2G30540	2.57674	2.52813e-15	6.52126e-15	Up
AT2G30695	1.87647	8.09635e-53	4.11274e-52	Up
AT2G30820	4.14196	0.00421855	0.00602961	Up
AT2G30890	4.36874	4.09182e-06	7.29204e-06	Up
AT2G30920	1.01312	2.07968e-06	3.77075e-06	Up
AT2G30933	1.62463	0.0110765	0.0151943	Up
AT2G30980	1.18486	5.49518e-76	3.58743e-75	Up
AT2G31010	2.21652	1.11205e-68	6.78276e-68	Up
AT2G31070	1.06237	1.62687e-27	5.59812e-27	Up
AT2G31170	1.56846	7.67526e-46	3.53469e-45	Up
AT2G31240	1.06592	6.34175e-12	1.46045e-11	Up
AT2G31270	1.94339	2.63734e-06	4.75371e-06	Up
AT2G31290	1.17009	1.79072e-07	3.42769e-07	Up
AT2G31320	1.86925	2.14287e-19	6.18469e-19	Up
AT2G31340	1.87836	9.24668e-24	2.94104e-23	Up
AT2G31670	1.99347	4.42081e-71	2.76126e-70	Up
AT2G31725	1.94654	5.40887e-06	9.56355e-06	Up
AT2G31730	1.54365	6.47184e-16	1.6991e-15	Up
AT2G31790	1.98058	1.71792e-100	1.3706e-99	Up
AT2G31830	2.03765	3.90759e-07	7.35951e-07	Up
AT2G31840	1.8983	2.34147e-52	1.18238e-51	Up
AT2G31890	1.85765	5.94105e-88	4.28642e-87	Up
AT2G31900	1.51515	0.000881283	0.00133814	Up
AT2G31980	1.63103	0.0151385	0.0204708	Up
AT2G32010	2.30796	1.38578e-57	7.43917e-57	Up
AT2G32060	1.34774	6.21094e-60	3.44135e-59	Up
AT2G32100	2.38473	5.81861e-17	1.57331e-16	Up
AT2G32180	2.49051	5.02612e-66	2.98396e-65	Up
AT2G32230	1.49624	1.66631e-75	1.08265e-74	Up
AT2G32235	1.27802	0.0127485	0.0173694	Up
AT2G32280	2.77053	0.00494846	0.00702101	Up
AT2G32290	3.841	1.72791e-12	4.06223e-12	Up
AT2G32400	2.51292	2.11708e-27	7.26787e-27	Up
AT2G32500	2.40171	8.8056e-87	6.30878e-86	Up
AT2G32550	2.73349	6.21291e-19	1.77171e-18	Up
AT2G32560	1.26067	3.49894e-22	1.07618e-21	Up
AT2G32610	3.82433	0.0339194	0.0439516	Up
AT2G32630	2.77795	1.23493e-08	2.49591e-08	Up
AT2G32640	1.7753	2.55891e-84	1.79324e-83	Up
AT2G32650	1.95263	2.09926e-95	1.60372e-94	Up
AT2G32690	3.28631	2.4625e-125	2.3363e-124	Up
AT2G32720	1.38361	5.55218e-13	1.32657e-12	Up
AT2G32740	2.64693	0.00309554	0.00447657	Up
AT2G32810	1.03829	1.93367e-36	7.80315e-36	Up
AT2G32870	1.14506	5.35241e-06	9.46699e-06	Up
AT2G32880	1.69002	1.17302e-58	6.37882e-58	Up
AT2G32940	1.03776	0.00621275	0.0087249	Up
AT2G33050	1.66342	3.19837e-29	1.14016e-28	Up
AT2G33060	2.30536	3.67938e-42	1.61367e-41	Up
AT2G33210	2.40751	5.40844e-65	3.18696e-64	Up
AT2G33290	1.42488	2.2977e-13	5.57163e-13	Up
AT2G33330	2.58705	4.06702e-68	2.46085e-67	Up
AT2G33400	1.17582	0.0304362	0.0396511	Up
AT2G33450	1.42339	9.69809e-165	1.17569e-163	Up
AT2G33500	1.13464	1.05752e-13	2.59596e-13	Up
AT2G33530	1.41912	6.9006e-15	1.75636e-14	Up
AT2G33550	1.38423	1.73864e-10	3.79273e-10	Up
AT2G33560	2.87303	0.0359677	0.0464327	Up
AT2G33570	3.72775	6.44396e-49	3.10716e-48	Up
AT2G33680	1.7047	1.87365e-10	4.08117e-10	Up
AT2G33735	1.87929	1.21405e-05	2.10522e-05	Up
AT2G33760	1.74486	0.000348878	0.000547068	Up
AT2G33775	3.8144	0.0353367	0.045667	Up
AT2G33800	1.78902	0	0	Up
AT2G33810	2.82067	1.04258e-21	3.17337e-21	Up
AT2G33847	2.34307	0.00010784	0.000176144	Up
AT2G33855	1.25008	1.00711e-43	4.51046e-43	Up
AT2G33860	1.89334	2.08672e-47	9.81717e-47	Up
AT2G34010	2.71574	0.0188817	0.0252593	Up
AT2G34060	4.30744	1.74698e-41	7.5968e-41	Up
AT2G34080	1.05318	0.00926172	0.0127913	Up
AT2G34150	2.23446	1.07315e-05	1.86578e-05	Up
AT2G34170	2.05968	6.48597e-70	3.99881e-69	Up
AT2G34220	2.79179	0.000433562	0.000674803	Up
AT2G34230	2.62454	0.000508787	0.000787462	Up
AT2G34260	2.01927	1.07584e-17	2.96489e-17	Up
AT2G34300	2.41742	6.38425e-168	7.90783e-167	Up
AT2G34357	1.29442	1.45605e-48	6.9749e-48	Up
AT2G34400	1.11877	2.59013e-06	4.67066e-06	Up
AT2G34420	1.06912	0	0	Up
AT2G34430	1.94826	0	0	Up
AT2G34460	1.1502	3.4388e-76	2.24782e-75	Up
AT2G34470	1.13574	1.00165e-14	2.53747e-14	Up
AT2G34490	1.55358	1.0881e-08	2.20458e-08	Up
AT2G34510	2.71658	3.35048e-258	6.27626e-257	Up
AT2G34570	1.47957	5.71489e-17	1.54547e-16	Up
AT2G34620	3.0913	9.39786e-48	4.44578e-47	Up
AT2G34640	1.63683	2.35516e-117	2.12254e-116	Up
AT2G34680	1.95092	1.40066e-101	1.12801e-100	Up
AT2G34780	1.47296	8.03049e-40	3.40474e-39	Up
AT2G34830	3.8607	0.00967486	0.0133439	Up
AT2G35040	1.25225	2.11824e-67	1.27343e-66	Up
AT2G35075	1.90014	2.11758e-06	3.83776e-06	Up
AT2G35130	1.77437	1.6776e-79	1.13194e-78	Up
AT2G35155	1.24866	6.67251e-36	2.6664e-35	Up
AT2G35190	1.43992	2.30703e-06	4.17484e-06	Up
AT2G35210	3.63306	0.0177798	0.0238599	Up
AT2G35240	1.40439	1.70033e-25	5.62261e-25	Up
AT2G35260	2.1138	0	0	Up
AT2G35370	2.21151	0	0	Up
AT2G35430	1.90312	1.23208e-11	2.8093e-11	Up
AT2G35450	1.56721	9.88577e-52	4.95666e-51	Up
AT2G35470	1.4757	1.24619e-21	3.78638e-21	Up
AT2G35500	2.46461	2.57931e-116	2.30531e-115	Up
AT2G35605	1.06057	2.97657e-06	5.35105e-06	Up
AT2G35620	2.61483	9.35485e-48	4.42645e-47	Up
AT2G35640	2.04256	0.0029411	0.00426345	Up
AT2G35650	1.998	1.15298e-38	4.8216e-38	Up
AT2G35660	1.20822	1.22215e-32	4.6458e-32	Up
AT2G35760	2.10878	6.7896e-05	0.00011232	Up
AT2G35780	1.68588	2.24864e-89	1.64494e-88	Up
AT2G35790	1.31186	1.89336e-17	5.18788e-17	Up
AT2G35860	3.05853	1.1897e-05	2.06404e-05	Up
AT2G35960	2.66788	1.31836e-16	3.53816e-16	Up
AT2G36000	1.55589	5.25777e-129	5.14049e-128	Up
AT2G36026	1.69155	0.00158118	0.00235023	Up
AT2G36050	4.23664	7.65408e-43	3.38509e-42	Up
AT2G36120	1.03852	9.52237e-10	2.01884e-09	Up
AT2G36145	2.15027	3.02507e-113	2.64832e-112	Up
AT2G36160	1.09568	8.12249e-127	7.80003e-126	Up
AT2G36230	2.81183	1.56097e-23	4.93884e-23	Up
AT2G36250	1.25168	2.00682e-69	1.23172e-68	Up
AT2G36350	1.86528	2.40586e-10	5.21659e-10	Up
AT2G36390	1.78576	1.65196e-120	1.51679e-119	Up
AT2G36400	2.20181	2.37887e-94	1.80389e-93	Up
AT2G36430	3.03845	9.18239e-25	2.98682e-24	Up
AT2G36470	1.14568	3.92449e-07	7.38999e-07	Up
AT2G36570	2.25647	2.4184e-06	4.37058e-06	Up
AT2G36590	2.7064	5.01295e-41	2.16566e-40	Up
AT2G36610	2.82469	0.0386983	0.0497387	Up
AT2G36620	2.1494	2.12825e-102	1.7214e-101	Up
AT2G36640	1.97107	0.0172968	0.0232422	Up
AT2G36690	1.69691	1.74706e-50	8.58546e-50	Up
AT2G36730	1.35126	3.29754e-09	6.83362e-09	Up
AT2G36830	2.38566	2.75016e-175	3.53012e-174	Up
AT2G36870	3.8	9.54357e-23	2.97053e-22	Up
AT2G36885	2.92706	1.09167e-74	7.03057e-74	Up
AT2G36910	1.85841	4.8503e-111	4.18727e-110	Up
AT2G36980	1.91298	1.41734e-06	2.59366e-06	Up
AT2G36990	1.42845	1.2293e-149	1.36373e-148	Up
AT2G37020	2.11232	2.53605e-25	8.36193e-25	Up
AT2G37025	2.30474	1.59838e-68	9.73455e-68	Up
AT2G37030	4.89348	5.96454e-12	1.37512e-11	Up
AT2G37050	1.56145	1.50479e-99	1.18808e-98	Up
AT2G37080	2.0769	6.66483e-33	2.54127e-32	Up
AT2G37100	3.16566	0.000831363	0.00126487	Up
AT2G37190	1.1478	9.31177e-101	7.44941e-100	Up
AT2G37220	1.59423	0	0	Up
AT2G37230	2.24367	6.78153e-52	3.40438e-51	Up
AT2G37260	1.67156	0.00473691	0.00673578	Up
AT2G37270	1.50578	1.51135e-55	7.94487e-55	Up
AT2G37300	2.36688	0.000458323	0.00071199	Up
AT2G37310	1.17708	3.98141e-06	7.09898e-06	Up
AT2G37320	1.67296	9.71675e-05	0.000159142	Up
AT2G37380	1.11752	0.0354355	0.045786	Up
AT2G37400	1.74362	1.09152e-21	3.31938e-21	Up
AT2G37440	5.05451	0.000561614	0.000866087	Up
AT2G37450	1.73522	2.12504e-104	1.74774e-103	Up
AT2G37500	2.15583	5.60249e-46	2.58708e-45	Up
AT2G37510	2.7456	1.9246e-05	3.29858e-05	Up
AT2G37540	1.31057	4.92406e-43	2.18148e-42	Up
AT2G37560	2.08501	0.010628	0.0146123	Up
AT2G37585	1.52201	8.2907e-16	2.16829e-15	Up
AT2G37600	1.70006	2.67787e-37	1.09528e-36	Up
AT2G37620	1.26132	1.31097e-13	3.20736e-13	Up
AT2G37630	1.8092	7.86323e-93	5.9016e-92	Up
AT2G37640	3.26224	1.68746e-25	5.58096e-25	Up
AT2G37660	1.49764	2.13896e-216	3.33899e-215	Up
AT2G37860	2.59665	3.86137e-53	1.97271e-52	Up
AT2G37930	1.49021	5.6562e-07	1.05549e-06	Up
AT2G37990	1.18062	2.11876e-34	8.26549e-34	Up
AT2G38010	1.8386	1.87104e-06	3.39755e-06	Up
AT2G38090	3.14347	1.68565e-06	3.07042e-06	Up
AT2G38120	2.4469	2.87028e-290	6.00155e-289	Up
AT2G38140	1.23354	1.00694e-95	7.71549e-95	Up
AT2G38170	1.80914	0	0	Up
AT2G38300	1.31389	2.52131e-07	4.79172e-07	Up
AT2G38320	2.60431	0.000486619	0.000754062	Up
AT2G38370	1.27176	5.32906e-16	1.40231e-15	Up
AT2G38480	1.25954	1.85255e-13	4.50658e-13	Up
AT2G38530	1.25987	3.18689e-70	1.97193e-69	Up
AT2G38540	3.35754	4.36264e-303	9.65334e-302	Up
AT2G38550	1.55007	7.89752e-41	3.40038e-40	Up
AT2G38570	1.43769	1.63185e-07	3.12945e-07	Up
AT2G38650	1.04538	2.94399e-31	1.08904e-30	Up
AT2G38680	1.50156	9.24094e-09	1.87841e-08	Up
AT2G38695	1.94909	1.27629e-06	2.34162e-06	Up
AT2G38750	3.77627	2.30918e-18	6.48227e-18	Up
AT2G38760	1.39697	0.0001755	0.000281943	Up
AT2G38770	1.0717	3.95418e-56	2.09041e-55	Up
AT2G38970	2.22698	4.18983e-16	1.10693e-15	Up
AT2G39010	1.63271	1.21692e-238	2.10468e-237	Up
AT2G39020	1.67453	1.22862e-36	4.97462e-36	Up
AT2G39120	1.33628	0.000314749	0.0004954	Up
AT2G39140	1.76836	1.98749e-77	1.31423e-76	Up
AT2G39180	2.31318	2.19536e-20	6.4999e-20	Up
AT2G39230	2.18867	5.45904e-06	9.64977e-06	Up
AT2G39280	2.00879	1.7716e-27	6.09e-27	Up
AT2G39420	1.01528	0.000672579	0.00102993	Up
AT2G39460	1.04096	4.77534e-117	4.29237e-116	Up
AT2G39470	3.14203	0	0	Up
AT2G39560	3.83902	5.03509e-08	9.90409e-08	Up
AT2G39670	1.64399	2.30807e-116	2.06378e-115	Up
AT2G39690	1.55564	6.55101e-05	0.000108533	Up
AT2G39700	1.12957	7.94716e-08	1.55028e-07	Up
AT2G39730	1.45802	0	0	Up
AT2G39850	3.23148	6.78734e-19	1.93364e-18	Up
AT2G39855	1.99557	0.0196029	0.0261491	Up
AT2G39880	1.17714	0.00387908	0.00556417	Up
AT2G39900	2.81002	3.0228e-16	8.02013e-16	Up
AT2G39920	1.3548	0.000291849	0.000460635	Up
AT2G39930	2.46402	8.36963e-114	7.37448e-113	Up
AT2G40010	1.14193	3.19205e-08	6.33468e-08	Up
AT2G40030	1.62434	1.50608e-18	4.2546e-18	Up
AT2G40085	2.33871	1.71085e-06	3.1155e-06	Up
AT2G40130	2.68467	5.9397e-07	1.10719e-06	Up
AT2G40150	1.17921	2.40133e-07	4.5692e-07	Up
AT2G40230	2.43851	6.08832e-13	1.45332e-12	Up
AT2G40240	1.29756	9.49518e-05	0.000155613	Up
AT2G40280	2.08754	7.12322e-40	3.02258e-39	Up
AT2G40300	1.19319	1.35028e-55	7.10178e-55	Up
AT2G40316	1.43021	3.86329e-22	1.18717e-21	Up
AT2G40320	4.6809	0.00218939	0.00321397	Up
AT2G40360	1.57717	4.36115e-113	3.81312e-112	Up
AT2G40475	3.80503	2.1805e-17	5.95874e-17	Up
AT2G40480	2.7807	5.46445e-12	1.2611e-11	Up
AT2G40520	1.8531	3.92968e-31	1.45052e-30	Up
AT2G40530	1.39295	0.0173855	0.0233553	Up
AT2G40540	1.76894	1.43549e-163	1.72293e-162	Up
AT2G40550	1.73755	1.00229e-08	2.03453e-08	Up
AT2G40590	1.15797	5.26668e-26	1.76031e-25	Up
AT2G40610	2.30962	1.13137e-48	5.43865e-48	Up
AT2G40640	1.33696	1.20206e-13	2.94513e-13	Up
AT2G40660	1.10709	2.56233e-25	8.44584e-25	Up
AT2G40670	3.96086	3.78031e-49	1.82795e-48	Up
AT2G40690	2.09717	7.4099e-22	2.26381e-21	Up
AT2G40720	2.39953	1.48802e-09	3.12922e-09	Up
AT2G40760	1.33112	3.24725e-38	1.34452e-37	Up
AT2G40815	1.85903	0.000134512	0.000218129	Up
AT2G40840	1.5745	6.52033e-89	4.74273e-88	Up
AT2G40960	1.0104	2.94782e-16	7.82626e-16	Up
AT2G41010	1.07323	2.2668e-16	6.03616e-16	Up
AT2G41080	1.71832	6.14847e-16	1.61482e-15	Up
AT2G41090	1.4101	1.05852e-65	6.27346e-65	Up
AT2G41330	2.1977	1.75471e-13	4.2716e-13	Up
AT2G41340	2.77407	2.1134e-14	5.306e-14	Up
AT2G41370	1.29856	3.97707e-28	1.38572e-27	Up
AT2G41375	1.93148	0.00350489	0.00504401	Up
AT2G41475	1.57256	4.03875e-21	1.21453e-20	Up
AT2G41550	2.94171	2.16576e-42	9.51877e-42	Up
AT2G41560	2.45457	0	0	Up
AT2G41670	2.32503	1.23137e-12	2.91055e-12	Up
AT2G41770	1.32823	3.78612e-31	1.39854e-30	Up
AT2G41820	2.77345	7.08133e-33	2.69935e-32	Up
AT2G41840	1.19172	0	0	Up
AT2G41890	1.147	1.93193e-19	5.58215e-19	Up
AT2G41940	1.91427	4.43664e-51	2.20136e-50	Up
AT2G41950	1.99562	6.12693e-18	1.69947e-17	Up
AT2G41990	4.14912	2.78113e-53	1.42332e-52	Up
AT2G42065	2.79515	0.013478	0.0183208	Up
AT2G42120	1.24151	8.44701e-08	1.64466e-07	Up
AT2G42130	1.4059	2.36448e-39	9.97538e-39	Up
AT2G42170	1.54836	4.14418e-139	4.32158e-138	Up
AT2G42200	2.59956	4.34388e-07	8.1565e-07	Up
AT2G42220	2.96173	1.31826e-209	1.98386e-208	Up
AT2G42290	2.61205	4.14577e-40	1.76574e-39	Up
AT2G42300	1.40682	5.90279e-31	2.17025e-30	Up
AT2G42320	2.72187	6.35167e-52	3.19015e-51	Up
AT2G42380	2.73734	1.32593e-26	4.48655e-26	Up
AT2G42395	1.4878	0.0045198	0.00643731	Up
AT2G42510	1.08528	0.00205577	0.0030254	Up
AT2G42570	2.28714	2.50729e-10	5.43022e-10	Up
AT2G42710	2.33307	4.47001e-45	2.03934e-44	Up
AT2G42740	1.05802	1.80023e-10	3.92456e-10	Up
AT2G42840	3.49668	2.25277e-17	6.15215e-17	Up
AT2G42870	4.62123	3.33648e-66	1.98428e-65	Up
AT2G42880	1.09137	5.43266e-81	3.70831e-80	Up
AT2G42955	2.30992	0.000100496	0.000164489	Up
AT2G42960	2.13898	1.12878e-13	2.76823e-13	Up
AT2G43010	1.29358	1.1082e-35	4.41559e-35	Up
AT2G43110	1.23048	5.69455e-12	1.31361e-11	Up
AT2G43130	1.05228	1.75373e-16	4.68513e-16	Up
AT2G43360	2.57436	7.19711e-93	5.40561e-92	Up
AT2G43445	1.90263	4.03654e-06	7.19603e-06	Up
AT2G43465	1.18898	1.01539e-07	1.96804e-07	Up
AT2G43530	1.8298	4.89552e-18	1.36085e-17	Up
AT2G43535	2.35354	1.66951e-37	6.84626e-37	Up
AT2G43550	5.37037	2.69154e-14	6.72788e-14	Up
AT2G43560	1.35872	1.43048e-130	1.41749e-129	Up
AT2G43690	1.60926	6.56932e-05	0.000108798	Up
AT2G43780	1.20597	1.60662e-12	3.78359e-12	Up
AT2G43800	2.06895	2.60748e-14	6.5257e-14	Up
AT2G43840	2.28123	8.004e-06	1.40119e-05	Up
AT2G44040	2.41403	7.8773e-53	4.00345e-52	Up
AT2G44050	1.02468	1.23344e-38	5.15491e-38	Up
AT2G44120	1.48995	1.78244e-101	1.43266e-100	Up
AT2G44160	1.22538	6.75515e-89	4.91005e-88	Up
AT2G44210	1.04772	3.5785e-42	1.56976e-41	Up
AT2G44230	3.80151	2.88442e-44	1.30033e-43	Up
AT2G44300	1.89718	0.00978158	0.013483	Up
AT2G44510	1.32616	6.27088e-09	1.28397e-08	Up
AT2G44580	1.3104	0.00449196	0.00639988	Up
AT2G44630	1.5697	0.00118928	0.00178688	Up
AT2G44640	2.74499	1.30304e-76	8.56665e-76	Up
AT2G44740	4.39602	1.15814e-12	2.74064e-12	Up
AT2G44830	1.76369	2.14293e-09	4.47433e-09	Up
AT2G44880	1.65353	3.69105e-06	6.59502e-06	Up
AT2G44910	3.75285	6.48868e-12	1.49344e-11	Up
AT2G44940	2.31626	0.000466388	0.0007243	Up
AT2G45050	3.15849	2.75796e-23	8.67392e-23	Up
AT2G45100	1.38002	1.06221e-09	2.24689e-09	Up
AT2G45180	2.24607	0	0	Up
AT2G45190	2.13409	6.97412e-90	5.12368e-89	Up
AT2G45250	1.0931	1.07229e-27	3.7047e-27	Up
AT2G45310	1.42591	4.24188e-05	7.10746e-05	Up
AT2G45340	1.89932	3.60614e-75	2.33415e-74	Up
AT2G45350	2.12749	3.68747e-09	7.62321e-09	Up
AT2G45400	2.33153	1.85203e-48	8.8511e-48	Up
AT2G45460	1.38226	6.04964e-19	1.72587e-18	Up
AT2G45470	4.30386	7.29212e-259	1.36974e-257	Up
AT2G45480	1.47904	0.0364965	0.0470768	Up
AT2G45610	4.16686	0.0120002	0.0163978	Up
AT2G45800	3.21419	1.01879e-06	1.87977e-06	Up
AT2G45870	1.40943	0.00903338	0.0124911	Up
AT2G46110	3.58329	9.94589e-10	2.10667e-09	Up
AT2G46160	1.61934	7.74906e-13	1.84438e-12	Up
AT2G46210	1.78491	0.000237697	0.000377693	Up
AT2G46250	1.15017	8.73628e-33	3.32588e-32	Up
AT2G46290	1.44424	0.000215932	0.000344336	Up
AT2G46380	1.57958	7.0256e-08	1.37299e-07	Up
AT2G46455	1.93445	0.00757412	0.0105644	Up
AT2G46470	1.15495	2.85092e-18	7.98444e-18	Up
AT2G46590	1.06432	6.52228e-09	1.33451e-08	Up
AT2G46630	1.06374	0.000969401	0.00146705	Up
AT2G46660	3.02367	2.32109e-08	4.63631e-08	Up
AT2G46720	1.5726	7.30384e-17	1.96997e-16	Up
AT2G46810	2.25407	1.10218e-44	5.00176e-44	Up
AT2G46820	1.59121	0	0	Up
AT2G46890	1.71686	1.01311e-05	1.76409e-05	Up
AT2G46930	1.3626	2.86904e-11	6.44575e-11	Up
AT2G47010	2.07222	0.00273644	0.00397858	Up
AT2G47160	1.87493	1.13623e-73	7.25604e-73	Up
AT2G47220	1.18548	9.00246e-25	2.92876e-24	Up
AT2G47440	2.24449	1.82742e-77	1.20917e-76	Up
AT2G47500	1.19921	1.49645e-05	2.58203e-05	Up
AT2G47590	2.70554	3.55416e-220	5.66456e-219	Up
AT2G47610	1.05855	1.07332e-123	1.00484e-122	Up
AT2G47780	2.76666	7.35091e-05	0.000121344	Up
AT2G47790	1.03329	2.98624e-20	8.81094e-20	Up
AT2G47850	1.0069	1.53099e-23	4.84623e-23	Up
AT2G47880	2.76909	0.00433975	0.00619421	Up
AT2G47930	3.18971	4.06351e-63	2.34659e-62	Up
AT2G47940	1.12976	1.85312e-139	1.93835e-138	Up
AT2G47990	1.67072	1.41726e-35	5.63827e-35	Up
AT2G48070	1.43419	3.62858e-62	2.07036e-61	Up
AT2G48120	1.91425	3.09872e-24	9.96097e-24	Up
AT3G01440	3.5603	5.96623e-85	4.20837e-84	Up
AT3G01450	1.78706	3.15779e-05	5.33635e-05	Up
AT3G01500	4.34391	0	0	Up
AT3G01510	1.38128	1.72944e-18	4.87819e-18	Up
AT3G01550	5.04487	2.4267e-17	6.61833e-17	Up
AT3G01570	1.72171	0.00783136	0.0109047	Up
AT3G01572	2.77342	0.0145314	0.0196822	Up
AT3G01580	1.41213	2.88e-05	4.87898e-05	Up
AT3G01600	1.09009	0.00994367	0.0137009	Up
AT3G01670	1.23004	8.32857e-08	1.62222e-07	Up
AT3G01680	1.73277	1.38757e-14	3.49912e-14	Up
AT3G01690	1.13406	7.5622e-153	8.58417e-152	Up
AT3G01750	1.03331	3.58586e-05	6.03951e-05	Up
AT3G01790	1.11439	3.22987e-24	1.03793e-23	Up
AT3G01810	2.45004	1.56275e-62	8.97654e-62	Up
AT3G01860	2.26078	4.0789e-50	1.99586e-49	Up
AT3G01960	1.98792	0.00065139	0.000998678	Up
AT3G01980	1.66464	1.21184e-18	3.43238e-18	Up
AT3G02010	1.70925	1.77282e-05	3.04481e-05	Up
AT3G02050	1.30021	2.29122e-72	1.44786e-71	Up
AT3G02060	1.4809	2.99368e-113	2.62196e-112	Up
AT3G02110	2.66842	7.13115e-98	5.57022e-97	Up
AT3G02120	4.19582	0.0036129	0.0051918	Up
AT3G02170	1.66356	1.03321e-104	8.51131e-104	Up
AT3G02180	1.68122	4.49552e-78	2.9939e-77	Up
AT3G02250	1.16447	4.85357e-33	1.85463e-32	Up
AT3G02330	2.17812	6.50468e-10	1.38839e-09	Up
AT3G02380	1.44086	8.10825e-22	2.47384e-21	Up
AT3G02560	1.15424	1.08072e-108	9.14888e-108	Up
AT3G02630	1.35507	9.97549e-44	4.46958e-43	Up
AT3G02640	2.99041	0.000145273	0.000234855	Up
AT3G02650	1.57693	1.3142e-22	4.0751e-22	Up
AT3G02660	2.3451	5.90875e-49	2.8511e-48	Up
AT3G02730	1.53525	4.84631e-191	6.70765e-190	Up
AT3G02820	1.65676	0.000288749	0.000456058	Up
AT3G02830	1.42404	3.74676e-105	3.09768e-104	Up
AT3G02870	1.48496	4.52616e-16	1.1947e-15	Up
AT3G03040	1.52593	1.1629e-52	5.89554e-52	Up
AT3G03060	1.86541	6.75893e-13	1.61152e-12	Up
AT3G03130	3.04041	0.00486441	0.00690701	Up
AT3G03220	1.71667	5.20019e-10	1.11424e-09	Up
AT3G03250	1.56096	7.25663e-74	4.63557e-73	Up
AT3G03580	1.18332	1.48685e-05	2.56568e-05	Up
AT3G03600	1.05162	6.54479e-15	1.66683e-14	Up
AT3G03630	2.51736	3.799e-81	2.5975e-80	Up
AT3G03680	1.05989	5.80469e-08	1.13786e-07	Up
AT3G03690	1.33999	1.62993e-10	3.55824e-10	Up
AT3G03710	1.20336	1.74921e-86	1.2493e-85	Up
AT3G03770	2.16072	1.78305e-24	5.76057e-24	Up
AT3G03780	1.35034	6.79407e-23	2.12051e-22	Up
AT3G03820	2.8656	0.000232167	0.000369221	Up
AT3G03840	3.1747	0.000631276	0.000968637	Up
AT3G03850	2.69489	0.000113689	0.00018527	Up
AT3G03920	1.79767	9.4199e-112	8.17694e-111	Up
AT3G03980	1.72036	1.36976e-14	3.45504e-14	Up
AT3G04030	1.70046	1.22852e-05	2.12959e-05	Up
AT3G04140	1.26526	1.40547e-12	3.31596e-12	Up
AT3G04290	3.4656	9.59041e-29	3.38761e-28	Up
AT3G04340	1.74553	9.08499e-212	1.38448e-210	Up
AT3G04380	1.95149	0.0192844	0.0257577	Up
AT3G04443	1.32809	0.0320745	0.0416506	Up
AT3G04450	1.34597	1.24944e-20	3.7175e-20	Up
AT3G04550	2.35621	1.07823e-242	1.9099e-241	Up
AT3G04790	2.13077	0	0	Up
AT3G04840	1.28999	4.55025e-182	6.0607e-181	Up
AT3G04850	1.63674	0.0195979	0.0261442	Up
AT3G04860	1.06913	1.6618e-07	3.18569e-07	Up
AT3G04890	1.16179	1.13723e-10	2.49725e-10	Up
AT3G04910	1.50455	1.41911e-161	1.68649e-160	Up
AT3G04920	1.18456	8.03505e-100	6.36597e-99	Up
AT3G04940	1.1921	9.24716e-48	4.3765e-47	Up
AT3G04950	1.99387	2.50601e-10	5.428e-10	Up
AT3G04960	1.65363	0.00299529	0.00433894	Up
AT3G05000	1.3664	1.67225e-17	4.59063e-17	Up
AT3G05060	1.30563	4.5031e-44	2.02649e-43	Up
AT3G05130	1.69738	1.43177e-12	3.37647e-12	Up
AT3G05140	4.56112	4.78267e-12	1.106e-11	Up
AT3G05150	2.49622	2.14678e-08	4.29482e-08	Up
AT3G05160	1.44973	6.25876e-72	3.94045e-71	Up
AT3G05240	1.81595	0.00380794	0.00546595	Up
AT3G05320	1.45112	8.49988e-13	2.01957e-12	Up
AT3G05340	2.00256	9.33755e-15	2.36898e-14	Up
AT3G05430	1.30403	0.00074991	0.00114493	Up
AT3G05470	2.4874	0.00268721	0.00391077	Up
AT3G05600	3.58308	4.97779e-05	8.30252e-05	Up
AT3G05625	1.64951	3.18823e-23	1.00164e-22	Up
AT3G05650	1.85199	0.0265374	0.0348308	Up
AT3G05727	3.41748	1.62038e-50	7.97249e-50	Up
AT3G05750	1.06178	5.06052e-20	1.485e-19	Up
AT3G05790	2.45584	5.16001e-07	9.6448e-07	Up
AT3G05800	2.434	4.20911e-34	1.6327e-33	Up
AT3G05810	1.05858	1.18089e-10	2.59174e-10	Up
AT3G05900	1.10665	3.00709e-225	4.93057e-224	Up
AT3G05910	1.5075	1.07141e-51	5.36671e-51	Up
AT3G06020	1.76958	0.000368106	0.000576336	Up
AT3G06120	2.47449	0.0146986	0.0198996	Up
AT3G06130	2.84825	7.30739e-46	3.36678e-45	Up
AT3G06140	4.2254	1.94702e-11	4.40372e-11	Up
AT3G06145	4.84737	1.06632e-09	2.25511e-09	Up
AT3G06150	2.13139	1.00453e-70	6.25338e-70	Up
AT3G06320	1.58015	1.0839e-09	2.29134e-09	Up
AT3G06430	1.80191	5.45305e-109	4.63927e-108	Up
AT3G06530	1.93688	4.55345e-98	3.56082e-97	Up
AT3G06550	1.24263	5.2905e-69	3.23647e-68	Up
AT3G06630	1.72868	8.2183e-05	0.000135325	Up
AT3G06680	1.80908	2.42575e-20	7.17475e-20	Up
AT3G06710	1.55349	0.00495385	0.0070272	Up
AT3G06770	3.39309	1.20233e-56	6.39249e-56	Up
AT3G06778	2.63634	3.35099e-10	7.23227e-10	Up
[truncated: 6,323 more rows]

## Sheet: Table S4
Table S4. The DEGs of SALK_047877_LIN-vs-WT_LIN.
gene_id	log2FoldChange	p-value	q-value	Regulation
AT1G01060	1.29406	2.40175e-166	1.71173e-165	Up
AT1G01080	2.00231	8.38735e-128	4.92701e-127	Up
AT1G01100	1.23629	5.43508e-145	3.50898e-144	Up
AT1G01110	2.32275	7.15849e-09	1.17991e-08	Up
AT1G01120	1.73398	3.07092e-301	3.54541e-300	Up
AT1G01130	2.19258	6.14291e-17	1.25875e-16	Up
AT1G01200	3.131	0.00269895	0.0034912	Up
AT1G01250	3.23562	0.00244938	0.0031768	Up
AT1G01300	2.4444	6.44816e-138	4.01842e-137	Up
AT1G01370	1.51014	0.000309983	0.000423142	Up
AT1G01380	4.72573	0.000397615	0.000539606	Up
AT1G01420	1.40685	7.41142e-15	1.44289e-14	Up
AT1G01430	2.46287	0	0	Up
AT1G01510	1.70912	1.3171e-65	5.12507e-65	Up
AT1G01540	1.3127	1.40577e-162	9.82216e-162	Up
AT1G01570	1.75859	0.00178477	0.00233297	Up
AT1G01610	3.73918	2.83389e-93	1.3702e-92	Up
AT1G01620	1.67554	0	0	Up
AT1G01630	2.99046	3.48858e-272	3.68319e-271	Up
AT1G01660	2.21015	0.000294236	0.000402301	Up
AT1G01670	1.37622	8.55126e-05	0.000120256	Up
AT1G01690	2.62911	5.85919e-12	1.05697e-11	Up
AT1G01700	3.24576	0.0101698	0.0126566	Up
AT1G01830	1.44756	6.65853e-16	1.33e-15	Up
AT1G01840	2.12669	0.00107112	0.0014168	Up
AT1G01880	1.10349	2.98848e-05	4.28568e-05	Up
AT1G01900	3.36758	1.64393e-09	2.76611e-09	Up
AT1G01920	2.6602	1.84414e-134	1.12487e-133	Up
AT1G01950	1.4972	6.70269e-79	2.90727e-78	Up
AT1G02050	1.19329	2.09284e-26	5.13102e-26	Up
AT1G02060	1.41517	1.17776e-40	3.51187e-40	Up
AT1G02065	4.14463	0.00356893	0.00458126	Up
AT1G02110	2.22304	1.02971e-73	4.28567e-73	Up
AT1G02180	2.49191	2.8331e-08	4.57803e-08	Up
AT1G02205	3.79184	1.37449e-14	2.65671e-14	Up
AT1G02280	1.35865	1.76642e-213	1.50959e-212	Up
AT1G02290	1.8964	1.82644e-21	4.09915e-21	Up
AT1G02335	3.79608	3.34648e-11	5.91339e-11	Up
AT1G02350	2.24698	1.93733e-08	3.14824e-08	Up
AT1G02370	1.97452	6.2749e-37	1.7805e-36	Up
AT1G02530	4.07671	0.00377123	0.00483533	Up
AT1G02640	1.72298	4.65606e-169	3.35368e-168	Up
AT1G02705	5.3428	1.67084e-09	2.81049e-09	Up
AT1G02720	2.41916	4.43485e-22	1.00816e-21	Up
AT1G02730	4.3141	1.00872e-20	2.23146e-20	Up
AT1G02820	1.88703	2.90264e-21	6.4902e-21	Up
AT1G02870	2.10615	1.90522e-98	9.51205e-98	Up
AT1G02950	1.40327	0.000423054	0.000573166	Up
AT1G02970	3.50264	1.56804e-08	2.55824e-08	Up
AT1G03020	3.84027	4.15769e-07	6.44741e-07	Up
AT1G03100	2.63779	1.70358e-20	3.75002e-20	Up
AT1G03110	2.37449	2.23715e-31	5.90783e-31	Up
AT1G03170	1.3206	0.015589	0.0191511	Up
AT1G03270	3.6777	1.38543e-08	2.2647e-08	Up
AT1G03300	3.63511	1.2227e-63	4.67965e-63	Up
AT1G03310	2.33063	7.70336e-48	2.49323e-47	Up
AT1G03320	3.83591	0.0249665	0.0301509	Up
AT1G03360	2.7913	4.02582e-55	1.41419e-54	Up
AT1G03440	1.61661	4.62027e-27	1.14492e-26	Up
AT1G03510	2.7149	8.29865e-12	1.49204e-11	Up
AT1G03530	1.74055	2.0826e-50	6.95494e-50	Up
AT1G03540	1.77684	5.66364e-11	9.95345e-11	Up
AT1G03630	1.50598	2.26135e-47	7.29422e-47	Up
AT1G03650	1.00541	2.26543e-08	3.67175e-08	Up
AT1G03687	1.72428	7.60881e-26	1.84754e-25	Up
AT1G03760	1.11654	2.91864e-26	7.13979e-26	Up
AT1G03780	4.123	6.80966e-07	1.04785e-06	Up
AT1G03820	3.85508	8.00221e-05	0.000112701	Up
AT1G03830	3.86121	2.05967e-87	9.56e-87	Up
AT1G03870	2.35408	0	0	Up
AT1G03980	5.49586	1.74511e-05	2.52921e-05	Up
AT1G04020	4.45427	5.99e-25	1.43096e-24	Up
AT1G04040	5.92614	0	0	Up
AT1G04050	3.20441	3.90808e-25	9.36592e-25	Up
AT1G04090	1.77979	0.000944682	0.00125398	Up
AT1G04110	6.45299	4.26786e-07	6.61239e-07	Up
AT1G04130	1.21213	3.71811e-11	6.56124e-11	Up
AT1G04160	1.46442	6.81471e-18	1.42294e-17	Up
AT1G04180	5.76631	7.63223e-08	1.21533e-07	Up
AT1G04190	1.36864	1.95549e-42	5.95788e-42	Up
AT1G04220	2.75128	1.2175e-05	1.77694e-05	Up
AT1G04240	4.47848	0	0	Up
AT1G04250	4.29555	0	0	Up
AT1G04270	1.63603	0	0	Up
AT1G04430	3.68358	0	0	Up
AT1G04480	1.22492	2.62713e-112	1.42115e-111	Up
AT1G04520	4.85344	1.22021e-36	3.44744e-36	Up
AT1G04550	1.02027	4.25835e-23	9.82829e-23	Up
AT1G04590	1.91174	3.84427e-57	1.37786e-56	Up
AT1G04630	1.24809	4.8191e-28	1.21063e-27	Up
AT1G04635	1.05733	0.0022591	0.00293566	Up
AT1G04650	1.53483	4.38159e-06	6.52051e-06	Up
AT1G04660	2.461	0.00212076	0.00276081	Up
AT1G04680	4.40988	4.41448e-127	2.5795e-126	Up
AT1G04700	1.36303	0.000209417	0.000288699	Up
AT1G04710	1.09518	2.0522e-19	4.42144e-19	Up
AT1G04730	2.6674	1.01041e-31	2.6828e-31	Up
AT1G04800	2.90509	1.33978e-144	8.62596e-144	Up
AT1G04820	3.79834	4.5208e-109	2.40525e-108	Up
AT1G04840	2.32241	4.84355e-13	9.02052e-13	Up
AT1G04900	4.2613	9.39089e-75	3.93738e-74	Up
AT1G05020	1.15564	4.93281e-11	8.68288e-11	Up
AT1G05065	1.66827	0.00105127	0.00139142	Up
AT1G05205	1.93741	5.77277e-25	1.37969e-24	Up
AT1G05210	2.47407	6.53735e-07	1.00655e-06	Up
AT1G05310	4.5416	5.25632e-12	9.49686e-12	Up
AT1G05320	2.09204	2.62121e-127	1.53335e-126	Up
AT1G05385	1.04997	7.43881e-24	1.74178e-23	Up
AT1G05420	3.93383	0.000847941	0.00112828	Up
AT1G05440	5.13989	0.000286365	0.000391768	Up
AT1G05460	3.46367	1.19976e-56	4.28042e-56	Up
AT1G05470	2.32876	2.06661e-76	8.77349e-76	Up
AT1G05490	2.63807	1.44645e-21	3.25502e-21	Up
AT1G05540	2.95002	0.0257281	0.0310562	Up
AT1G05590	2.05236	5.99471e-39	1.74318e-38	Up
AT1G05600	1.5568	9.03451e-33	2.42736e-32	Up
AT1G05620	2.09261	9.16365e-41	2.73554e-40	Up
AT1G05630	1.04852	1.5898e-23	3.69977e-23	Up
AT1G05640	1.5747	7.82196e-05	0.000110222	Up
AT1G05720	1.15052	2.23809e-23	5.19409e-23	Up
AT1G05730	3.37239	2.05546e-14	3.9569e-14	Up
AT1G05810	1.05522	1.93679e-39	5.67596e-39	Up
AT1G05835	1.50112	3.09078e-06	4.63208e-06	Up
AT1G05850	2.87015	0	0	Up
AT1G05870	1.87315	5.523e-58	1.99488e-57	Up
AT1G05950	1.84481	6.20865e-20	1.35292e-19	Up
AT1G05970	1.316	3.80335e-12	6.89783e-12	Up
AT1G06000	2.09654	5.27687e-17	1.08308e-16	Up
AT1G06010	1.57003	5.15659e-15	1.00803e-14	Up
AT1G06080	3.19606	4.528e-09	7.50994e-09	Up
AT1G06090	4.6128	0.0022729	0.00295283	Up
AT1G06100	3.96173	0.017887	0.0218718	Up
AT1G06143	1.74221	5.97925e-11	1.05011e-10	Up
AT1G06220	1.02754	1.93995e-65	7.53612e-65	Up
AT1G06270	1.78639	1.69614e-10	2.93999e-10	Up
AT1G06350	3.96433	1.03929e-09	1.76186e-09	Up
AT1G06360	6.37473	1.85719e-53	6.41338e-53	Up
AT1G06380	1.54576	2.23445e-22	5.10103e-22	Up
AT1G06440	1.445	6.15905e-09	1.01725e-08	Up
AT1G06475	4.05308	2.17054e-05	3.13217e-05	Up
AT1G06490	1.84347	2.79862e-08	4.52265e-08	Up
AT1G06500	1.31009	1.55916e-15	3.08903e-15	Up
AT1G06550	1.93075	5.9e-76	2.49718e-75	Up
AT1G06560	2.45953	2.81903e-105	1.46457e-104	Up
AT1G06580	1.16469	5.38909e-08	8.62132e-08	Up
AT1G06660	2.9182	0.00697027	0.00878462	Up
AT1G06710	2.55487	2.69839e-89	1.2713e-88	Up
AT1G06720	2.34444	4.51314e-250	4.42853e-249	Up
AT1G06740	1.51583	2.07246e-11	3.68105e-11	Up
AT1G06790	2.64138	1.50751e-32	4.04205e-32	Up
AT1G06820	1.12689	9.1428e-48	2.95637e-47	Up
AT1G06830	4.13809	9.14774e-50	3.03801e-49	Up
AT1G06850	1.89867	6.88562e-15	1.34239e-14	Up
AT1G06900	1.2605	1.41006e-107	7.41933e-107	Up
AT1G06950	1.26434	0	0	Up
AT1G06960	2.23462	2.17163e-37	6.19297e-37	Up
AT1G06980	1.85966	6.52799e-15	1.2735e-14	Up
AT1G07070	2.10065	1.59268e-33	4.32512e-33	Up
AT1G07090	1.54688	7.5173e-10	1.27954e-09	Up
AT1G07210	1.97217	1.99719e-95	9.80104e-95	Up
AT1G07270	2.98823	5.36321e-06	7.95088e-06	Up
AT1G07290	1.44667	1.03997e-06	1.5891e-06	Up
AT1G07320	1.81821	0	0	Up
AT1G07370	3.57551	1.41565e-25	3.42079e-25	Up
AT1G07450	2.5129	7.71449e-11	1.35169e-10	Up
AT1G07610	1.83165	2.04915e-12	3.74812e-12	Up
AT1G07615	2.07098	5.28298e-50	1.75784e-49	Up
AT1G07720	4.64869	7.74575e-276	8.26095e-275	Up
AT1G07740	2.22925	1.2115e-15	2.40546e-15	Up
AT1G07770	2.51378	0	0	Up
AT1G07780	2.7556	3.16152e-41	9.4823e-41	Up
AT1G07830	2.07197	1.6235e-63	6.20121e-63	Up
AT1G07900	2.41696	0.00153581	0.00201407	Up
AT1G07910	1.03371	5.73429e-24	1.34522e-23	Up
AT1G07930	1.04553	1.39874e-194	1.11628e-193	Up
AT1G07970	1.43789	5.30792e-30	1.37541e-29	Up
AT1G08000	1.013	5.15813e-09	8.54221e-09	Up
AT1G08070	1.93438	2.07573e-12	3.79573e-12	Up
AT1G08120	3.86663	0.0229227	0.027785	Up
AT1G08130	1.44595	7.67461e-41	2.29332e-40	Up
AT1G08160	1.463	0.000535479	0.000721246	Up
AT1G08165	3.03887	2.13088e-06	3.21578e-06	Up
AT1G08220	1.89193	7.08358e-20	1.54166e-19	Up
AT1G08260	3.00735	2.46502e-121	1.39381e-120	Up
AT1G08280	2.93485	4.96841e-37	1.41093e-36	Up
AT1G08300	1.81828	1.82221e-50	6.09117e-50	Up
AT1G08340	2.67056	0.00208564	0.00271577	Up
AT1G08360	1.81493	0	0	Up
AT1G08390	1.10584	0.00311485	0.00401212	Up
AT1G08430	2.77049	0.0100893	0.0125572	Up
AT1G08470	2.46106	1.08381e-53	3.75072e-53	Up
AT1G08500	3.23576	1.85825e-09	3.12123e-09	Up
AT1G08530	1.21473	1.50336e-12	2.7633e-12	Up
AT1G08560	2.34998	3.42545e-15	6.72624e-15	Up
AT1G08580	1.83809	4.38511e-71	1.79344e-70	Up
AT1G08610	3.2106	4.03582e-81	1.77585e-80	Up
AT1G08640	1.03014	8.42465e-71	3.4335e-70	Up
AT1G08660	2.45956	2.54027e-124	1.46196e-123	Up
AT1G08730	3.17893	3.64111e-09	6.06149e-09	Up
AT1G08780	1.33307	2.32452e-27	5.78757e-27	Up
AT1G08810	2.65741	8.54945e-77	3.6465e-76	Up
AT1G08840	2.20721	1.02554e-38	2.97638e-38	Up
AT1G08960	1.22773	5.61331e-14	1.06957e-13	Up
AT1G09150	1.28044	6.23819e-41	1.86648e-40	Up
AT1G09160	2.28685	1.59367e-156	1.08321e-155	Up
AT1G09190	1.68051	2.08951e-12	3.82061e-12	Up
AT1G09220	2.05473	9.9592e-10	1.68957e-09	Up
AT1G09240	1.66035	1.39657e-09	2.35784e-09	Up
AT1G09290	1.17326	1.32283e-19	2.86147e-19	Up
AT1G09300	1.6982	2.87253e-58	1.04094e-57	Up
AT1G09310	5.44616	3.18243e-54	1.10883e-53	Up
AT1G09380	2.79811	0.00956735	0.0119245	Up
AT1G09390	1.3073	1.3531e-14	2.61609e-14	Up
AT1G09410	2.31914	1.29856e-13	2.44838e-13	Up
AT1G09440	4.41634	3.36751e-84	1.52231e-83	Up
AT1G09450	3.17992	2.25376e-05	3.25026e-05	Up
AT1G09470	1.96113	0.000809559	0.00107946	Up
AT1G09580	2.28881	3.93208e-14	7.51917e-14	Up
AT1G09590	2.01122	3.18707e-207	2.65977e-206	Up
AT1G09600	3.429	0.0303823	0.0364605	Up
AT1G09610	4.68764	0.00161975	0.0021211	Up
AT1G09620	1.17497	9.92846e-186	7.64728e-185	Up
AT1G09660	1.88204	1.32736e-78	5.7396e-78	Up
AT1G09680	1.5232	3.31277e-09	5.52321e-09	Up
AT1G09690	2.48179	0	0	Up
AT1G09700	2.34039	7.8945e-50	2.62304e-49	Up
AT1G09750	3.50512	2.8263e-245	2.72115e-244	Up
AT1G09780	1.79896	7.26532e-221	6.41531e-220	Up
AT1G09795	1.4637	4.22853e-73	1.75296e-72	Up
AT1G09800	1.50303	2.28897e-16	4.62087e-16	Up
AT1G09812	2.70488	2.55947e-08	4.14129e-08	Up
AT1G09820	1.76657	1.64731e-16	3.339e-16	Up
AT1G09830	1.63415	7.52364e-49	2.46894e-48	Up
AT1G09890	4.2078	0.000274763	0.00037651	Up
AT1G09900	1.2959	9.19149e-42	2.77703e-41	Up
AT1G09950	2.35288	0.0413692	0.0490841	Up
AT1G10030	1.14635	8.18674e-11	1.43324e-10	Up
AT1G10120	2.16269	9.22052e-82	4.08376e-81	Up
AT1G10180	1.14387	4.82434e-25	1.15486e-24	Up
AT1G10200	1.39506	6.60334e-133	3.98956e-132	Up
AT1G10240	1.41087	2.80618e-18	5.90052e-18	Up
AT1G10270	2.22469	7.30113e-61	2.72191e-60	Up
AT1G10300	1.8412	0.001425	0.00187191	Up
AT1G10370	1.88476	7.24766e-31	1.90175e-30	Up
AT1G10380	3.12759	2.5015e-17	5.17332e-17	Up
AT1G10490	2.19899	4.90196e-123	2.79965e-122	Up
AT1G10520	1.4268	1.25941e-06	1.91854e-06	Up
AT1G10522	2.85409	3.3616e-156	2.28117e-155	Up
AT1G10550	5.9698	3.64624e-22	8.30144e-22	Up
AT1G10560	2.01287	0.00715259	0.00900574	Up
AT1G10640	5.6275	8.80567e-06	1.294e-05	Up
AT1G10670	1.37806	8.16493e-205	6.77098e-204	Up
AT1G10750	3.18594	5.08636e-08	8.14819e-08	Up
AT1G10780	3.56786	7.54816e-13	1.39794e-12	Up
AT1G10800	4.63656	0.00198489	0.00258795	Up
AT1G10850	2.6119	1.14681e-41	3.46088e-41	Up
AT1G10930	2.0417	1.64968e-44	5.12888e-44	Up
AT1G10970	3.69058	1.4815e-85	6.7775e-85	Up
AT1G11000	2.64379	4.44199e-62	1.67534e-61	Up
AT1G11120	3.60307	4.38602e-06	6.52663e-06	Up
AT1G11130	5.44288	7.24659e-35	2.00103e-34	Up
AT1G11160	2.57389	0.00137862	0.00181246	Up
AT1G11190	1.92261	2.33759e-05	3.36883e-05	Up
AT1G11220	2.37624	0.017173	0.0210269	Up
AT1G11280	2.47399	8.39995e-124	4.81712e-123	Up
AT1G11290	2.46946	2.13225e-30	5.5581e-30	Up
AT1G11303	3.23646	2.41351e-86	1.11261e-85	Up
AT1G11320	1.09171	8.80747e-08	1.39974e-07	Up
AT1G11410	1.71219	1.26577e-64	4.8846e-64	Up
AT1G11420	2.3105	7.14634e-09	1.178e-08	Up
AT1G11440	2.5136	1.40136e-21	3.15423e-21	Up
AT1G11450	2.41026	0.00121293	0.00160044	Up
AT1G11475	1.41434	7.24553e-62	2.72734e-61	Up
AT1G11545	5.81113	1.40056e-117	7.76654e-117	Up
AT1G11600	5.21723	1.76417e-16	3.57415e-16	Up
AT1G11670	4.23863	5.76564e-76	2.44129e-75	Up
AT1G11700	1.70401	2.19422e-19	4.72402e-19	Up
AT1G11730	2.25392	6.18471e-05	8.75385e-05	Up
AT1G11740	4.17837	3.3789e-07	5.25721e-07	Up
AT1G11755	1.35368	1.19535e-30	3.12873e-30	Up
AT1G11790	1.72232	3.77104e-39	1.09946e-38	Up
AT1G11840	3.00509	0	0	Up
AT1G11850	4.65918	7.59817e-13	1.40683e-12	Up
AT1G11915	4.45865	0.00437749	0.0055857	Up
AT1G11960	1.36077	1.42942e-23	3.33133e-23	Up
AT1G12000	2.2546	4.66479e-159	3.20384e-158	Up
AT1G12020	2.2735	7.48862e-55	2.62533e-54	Up
AT1G12080	1.66256	8.48953e-91	4.03594e-90	Up
AT1G12090	2.73571	0	0	Up
AT1G12100	4.10247	0.0135844	0.016765	Up
AT1G12110	1.96822	1.28395e-94	6.26279e-94	Up
AT1G12130	3.32214	0.0305369	0.0366377	Up
AT1G12300	1.89266	8.29953e-15	1.61221e-14	Up
AT1G12330	3.66191	4.83988e-124	2.78085e-123	Up
AT1G12380	5.97716	1.99618e-08	3.24337e-08	Up
AT1G12430	1.33473	4.59329e-52	1.56102e-51	Up
AT1G12460	3.45454	2.21177e-132	1.33207e-131	Up
AT1G12480	2.75863	3.1724e-16	6.38709e-16	Up
AT1G12500	1.57219	3.45314e-85	1.57321e-84	Up
AT1G12550	1.31579	1.35689e-06	2.06495e-06	Up
AT1G12620	1.08456	1.76182e-12	3.23128e-12	Up
AT1G12700	1.23586	1.62766e-12	2.9881e-12	Up
AT1G12770	1.46638	3.50998e-98	1.74991e-97	Up
AT1G12775	1.65283	1.49949e-11	2.6758e-11	Up
AT1G12800	1.28465	6.5347e-192	5.17183e-191	Up
AT1G12845	2.95477	1.62164e-13	3.05125e-13	Up
AT1G12860	1.63914	1.23922e-67	4.91312e-67	Up
AT1G12880	1.48584	2.27949e-19	4.90559e-19	Up
AT1G12930	1.22989	4.11787e-36	1.15502e-35	Up
AT1G12990	2.5082	1.36755e-89	6.45895e-89	Up
AT1G13030	3.1926	1.39203e-72	5.74918e-72	Up
AT1G13040	2.33735	8.61343e-26	2.0893e-25	Up
AT1G13050	2.33663	8.27967e-15	1.6085e-14	Up
AT1G13160	1.35623	7.95569e-57	2.84273e-56	Up
AT1G13170	3.70456	3.08337e-67	1.21717e-66	Up
AT1G13250	4.44149	7.0992e-86	3.25552e-85	Up
AT1G13270	1.1007	3.26111e-71	1.33556e-70	Up
AT1G13280	1.31708	2.44877e-25	5.88542e-25	Up
AT1G13330	2.31158	1.23017e-19	2.66378e-19	Up
AT1G13380	1.41675	3.49006e-70	1.41469e-69	Up
AT1G13400	2.67223	0.016733	0.0205062	Up
AT1G13410	1.92763	3.52142e-16	7.08231e-16	Up
AT1G13600	3.95717	0.000817303	0.00108937	Up
AT1G13630	1.64629	5.94117e-28	1.49162e-27	Up
AT1G13670	1.02157	2.37826e-09	3.9816e-09	Up
AT1G13710	2.30473	1.31626e-43	4.05504e-43	Up
AT1G13730	1.32921	3.5823e-33	9.66935e-33	Up
AT1G13790	4.40872	7.37835e-57	2.63689e-56	Up
AT1G13800	4.77889	9.38487e-28	2.3489e-27	Up
AT1G13810	1.56445	2.29402e-29	5.87901e-29	Up
AT1G13860	2.6496	1.65923e-51	5.59626e-51	Up
AT1G13930	1.23026	0	0	Up
AT1G13950	1.0286	0.000455634	0.000616192	Up
AT1G14030	1.89831	2.32624e-93	1.12501e-92	Up
AT1G14060	1.69882	1.73114e-64	6.66939e-64	Up
AT1G14120	4.50075	9.92456e-88	4.61877e-87	Up
AT1G14180	3.04194	7.28631e-19	1.55182e-18	Up
AT1G14185	2.87622	1.11913e-06	1.70733e-06	Up
AT1G14190	2.66822	1.10074e-05	1.60999e-05	Up
AT1G14210	1.27798	3.17237e-38	9.14125e-38	Up
AT1G14270	1.08988	3.57781e-44	1.10792e-43	Up
AT1G14280	3.49535	1.59484e-303	1.85145e-302	Up
AT1G14290	2.57261	6.13998e-140	3.86307e-139	Up
AT1G14300	1.26955	1.34026e-49	4.44335e-49	Up
AT1G14350	2.29836	1.65151e-47	5.33038e-47	Up
AT1G14380	2.19243	1.6797e-95	8.24683e-95	Up
AT1G14390	4.88925	1.073e-05	1.56964e-05	Up
AT1G14410	1.99972	5.23253e-48	1.69851e-47	Up
AT1G14420	1.7011	0.0143279	0.0176535	Up
AT1G14430	1.4206	1.06933e-06	1.63349e-06	Up
AT1G14440	3.83212	1.21216e-52	4.1477e-52	Up
AT1G14460	1.06169	3.07712e-15	6.04961e-15	Up
AT1G14470	2.5008	1.54926e-18	3.27698e-18	Up
AT1G14480	2.24271	2.55861e-19	5.49895e-19	Up
AT1G14490	1.2833	0.0406494	0.048282	Up
AT1G14520	3.03998	5.94572e-17	1.21894e-16	Up
AT1G14620	2.74852	2.51127e-102	1.28277e-101	Up
AT1G14630	3.88706	6.49625e-13	1.20589e-12	Up
AT1G14687	1.00773	0.000807629	0.00107696	Up
AT1G14700	2.90144	2.20779e-59	8.09138e-59	Up
AT1G14710	2.47344	4.5211e-180	3.41098e-179	Up
AT1G14770	1.91097	1.5041e-24	3.56759e-24	Up
AT1G14780	2.26438	1.10539e-51	3.73608e-51	Up
AT1G14840	3.10522	3.72876e-163	2.614e-162	Up
AT1G14850	1.1981	1.14533e-72	4.73867e-72	Up
AT1G14920	2.61652	4.70695e-185	3.60958e-184	Up
AT1G14970	3.32173	8.23646e-25	1.9636e-24	Up
AT1G14980	1.93034	4.06045e-183	3.09458e-182	Up
AT1G14990	1.47028	3.64409e-15	7.15021e-15	Up
AT1G15000	3.37463	1.18048e-42	3.60498e-42	Up
AT1G15080	1.08017	8.85768e-08	1.40748e-07	Up
AT1G15180	1.07308	1.17495e-41	3.54527e-41	Up
AT1G15215	2.76311	1.29896e-21	2.92625e-21	Up
AT1G15220	1.13569	2.55733e-14	4.91087e-14	Up
AT1G15250	3.28264	3.78908e-113	2.0598e-112	Up
AT1G15260	3.99356	6.48054e-245	6.22517e-244	Up
AT1G15390	1.18875	1.73764e-36	4.89812e-36	Up
AT1G15420	1.84609	2.73719e-82	1.21692e-81	Up
AT1G15440	2.41083	7.24537e-138	4.51389e-137	Up
AT1G15470	1.15634	2.70747e-12	4.93163e-12	Up
AT1G15480	3.56355	1.67088e-87	7.76231e-87	Up
AT1G15500	1.65125	0	0	Up
AT1G15510	2.52151	3.76195e-96	1.85395e-95	Up
AT1G15570	4.51948	8.40403e-14	1.59271e-13	Up
AT1G15580	2.71965	0.0136988	0.0169012	Up
AT1G15700	1.20713	9.22813e-14	1.74699e-13	Up
AT1G15810	1.1766	2.84043e-43	8.7288e-43	Up
AT1G15870	4.13536	6.1174e-25	1.46073e-24	Up
AT1G15930	2.16559	0	0	Up
AT1G15970	1.45796	4.81933e-18	1.0088e-17	Up
AT1G16000	3.24584	5.94855e-57	2.12807e-56	Up
AT1G16020	1.66967	6.73978e-36	1.88439e-35	Up
AT1G16070	3.88991	0.00709226	0.00893353	Up
AT1G16170	2.22964	2.01754e-66	7.90926e-66	Up
AT1G16190	1.98719	4.38937e-39	1.27832e-38	Up
AT1G16220	3.12934	1.03834e-27	2.59665e-27	Up
AT1G16330	3.67145	0.00246951	0.00320251	Up
AT1G16340	3.91606	2.94063e-53	1.01331e-52	Up
AT1G16350	2.58169	4.01975e-208	3.36405e-207	Up
AT1G16390	2.78682	4.59107e-191	3.61719e-190	Up
AT1G16430	2.61854	4.5292e-16	9.08481e-16	Up
AT1G16480	1.4503	1.09715e-09	1.85815e-09	Up
AT1G16490	2.81992	0.00854724	0.0106918	Up
AT1G16500	1.83698	5.64221e-09	9.32915e-09	Up
AT1G16515	3.72164	6.27249e-12	1.13056e-11	Up
AT1G16520	2.65631	1.33065e-31	3.52729e-31	Up
AT1G16530	4.39754	0.00132301	0.00174153	Up
AT1G16590	1.49188	2.09322e-06	3.15986e-06	Up
AT1G16630	3.7195	0.000159361	0.00022097	Up
AT1G16690	1.27567	1.20231e-10	2.09317e-10	Up
AT1G16750	2.20198	2.33874e-59	8.5683e-59	Up
AT1G16780	3.08	4.17584e-71	1.70818e-70	Up
AT1G16800	1.26099	2.87346e-23	6.65392e-23	Up
AT1G16825	1.03779	3.06024e-07	4.7706e-07	Up
AT1G16830	3.72754	3.42646e-32	9.14754e-32	Up
AT1G16850	2.99152	7.62489e-05	0.000107517	Up
AT1G16860	1.71421	9.32196e-78	4.00775e-77	Up
AT1G16870	1.65438	3.02268e-65	1.17118e-64	Up
AT1G16920	3.9194	1.09106e-165	7.75226e-165	Up
AT1G16960	2.14468	2.59324e-32	6.93192e-32	Up
AT1G17090	1.12032	0.00102253	0.00135458	Up
AT1G17140	3.70847	2.39296e-205	1.98678e-204	Up
AT1G17190	4.4421	3.89838e-63	1.48392e-62	Up
AT1G17200	2.35768	1.17107e-251	1.15397e-250	Up
AT1G17345	1.29342	4.13192e-07	6.4084e-07	Up
AT1G17350	1.71023	5.66004e-25	1.35291e-24	Up
AT1G17360	1.0326	5.79983e-40	1.71406e-39	Up
AT1G17430	1.72221	4.61344e-07	7.14254e-07	Up
AT1G17480	4.35319	2.11439e-09	3.54549e-09	Up
AT1G17510	1.05677	3.08461e-09	5.14731e-09	Up
AT1G17560	4.2284	1.26364e-23	2.94728e-23	Up
AT1G17620	2.50042	5.73846e-186	4.42811e-185	Up
AT1G17630	3.06967	1.07994e-22	2.47888e-22	Up
AT1G17650	2.26998	2.8281e-95	1.38657e-94	Up
AT1G17700	2.23831	4.6876e-07	7.25682e-07	Up
AT1G17840	2.84245	0	0	Up
AT1G17850	2.27681	5.09841e-89	2.39343e-88	Up
AT1G17880	1.39426	2.15436e-231	1.97717e-230	Up
AT1G17920	2.34601	2.32952e-25	5.60136e-25	Up
AT1G17960	3.32278	5.58135e-212	4.73704e-211	Up
AT1G17970	1.42062	1.95518e-11	3.47509e-11	Up
AT1G18040	1.57733	8.16732e-14	1.54827e-13	Up
AT1G18060	1.09132	1.4542e-51	4.90948e-51	Up
AT1G18080	1.21039	6.05805e-273	6.41213e-272	Up
AT1G18090	2.9534	7.8616e-44	2.42551e-43	Up
AT1G18170	1.07842	2.63007e-25	6.31609e-25	Up
AT1G18180	1.20356	1.42154e-05	2.06854e-05	Up
AT1G18250	1.57825	0.000264926	0.00036322	Up
AT1G18320	5.95279	7.60796e-12	1.36868e-11	Up
AT1G18340	1.83451	4.23268e-32	1.12898e-31	Up
AT1G18370	3.16597	0.000853811	0.00113587	Up
AT1G18400	3.27527	2.13281e-189	1.66849e-188	Up
AT1G18490	1.30128	1.23672e-16	2.51525e-16	Up
AT1G18540	2.01334	0	0	Up
AT1G18550	2.18944	2.52708e-21	5.65769e-21	Up
AT1G18580	1.01426	1.62611e-19	3.51099e-19	Up
AT1G18630	2.48576	2.42356e-49	8.00567e-49	Up
AT1G18650	1.94896	3.12568e-78	1.34879e-77	Up
AT1G18670	3.42483	6.6587e-104	3.43052e-103	Up
AT1G18800	2.34036	2.21635e-188	1.72548e-187	Up
AT1G18810	1.36375	1.31872e-56	4.70405e-56	Up
AT1G18840	4.98264	4.93705e-104	2.54666e-103	Up
AT1G18850	1.79879	1.38845e-52	4.74783e-52	Up
AT1G18870	2.81596	2.67463e-13	5.00918e-13	Up
AT1G18880	1.24871	0.00159423	0.00208898	Up
AT1G19070	1.70978	0.000107419	0.000150338	Up
AT1G19080	1.33948	4.63591e-22	1.05352e-21	Up
AT1G19150	1.89946	2.0787e-40	6.17985e-40	Up
AT1G19170	1.32592	8.22506e-18	1.71402e-17	Up
AT1G19290	1.6508	2.73082e-44	8.46635e-44	Up
AT1G19300	1.37971	2.83967e-12	5.16973e-12	Up
AT1G19330	1.73742	1.11754e-28	2.838e-28	Up
AT1G19340	1.52934	1.42705e-13	2.688e-13	Up
AT1G19350	3.50646	0	0	Up
AT1G19440	2.36255	1.05759e-53	3.66178e-53	Up
AT1G19450	1.49566	6.63773e-66	2.59054e-65	Up
AT1G19520	1.02005	4.02276e-32	1.07313e-31	Up
AT1G19600	1.15824	3.28938e-99	1.6513e-98	Up
AT1G19620	1.78319	0.000149912	0.000208115	Up
AT1G19670	2.5772	2.91997e-27	7.25551e-27	Up
AT1G19690	2.36056	8.48869e-33	2.28129e-32	Up
AT1G19710	2.17925	2.2042e-36	6.2041e-36	Up
AT1G19750	1.04228	1.58014e-08	2.57757e-08	Up
AT1G19800	1.37883	5.09896e-35	1.41134e-34	Up
AT1G19830	4.21595	0.0084721	0.0106042	Up
AT1G19835	3.65708	0	0	Up
AT1G19840	4.65735	0.000518189	0.000698629	Up
AT1G19920	2.07594	1.85244e-202	1.52474e-201	Up
AT1G19940	4.25665	0.00022181	0.000305384	Up
AT1G19950	3.31307	1.79973e-08	2.92849e-08	Up
AT1G19960	2.09668	0.000445099	0.000602256	Up
AT1G19970	4.00192	5.18016e-13	9.64228e-13	Up
AT1G19990	1.92527	1.48295e-31	3.92801e-31	Up
AT1G20010	3.97758	2.36064e-122	1.34275e-121	Up
AT1G20060	2.38665	1.74088e-05	2.52344e-05	Up
AT1G20065	3.29691	0.00849173	0.0106268	Up
AT1G20090	1.11076	2.61639e-103	1.34399e-102	Up
AT1G20190	3.40573	6.59666e-45	2.0616e-44	Up
AT1G20220	1.32605	8.61091e-85	3.90862e-84	Up
AT1G20230	1.90818	1.88754e-11	3.35658e-11	Up
AT1G20370	2.14861	7.18483e-53	2.46449e-52	Up
AT1G20380	2.31652	6.60835e-22	1.49803e-21	Up
AT1G20410	2.27181	3.24714e-46	1.03217e-45	Up
AT1G20430	1.45244	7.70196e-45	2.4056e-44	Up
AT1G20440	2.19407	0	0	Up
AT1G20450	4.73495	8.40523e-104	4.32608e-103	Up
AT1G20470	2.18526	2.26587e-07	3.5486e-07	Up
AT1G20540	1.49867	5.34716e-45	1.67185e-44	Up
AT1G20610	2.24801	4.11714e-07	6.38643e-07	Up
AT1G20650	1.57818	1.13841e-105	5.92757e-105	Up
AT1G20720	3.75004	2.87002e-28	7.23589e-28	Up
AT1G20750	3.29993	9.82972e-07	1.50376e-06	Up
AT1G20816	1.11923	1.57351e-12	2.8897e-12	Up
AT1G20823	2.54863	9.46529e-23	2.17384e-22	Up
AT1G20850	4.07029	2.84396e-62	1.07514e-61	Up
AT1G20870	2.01148	0.000278376	0.000381311	Up
AT1G20950	3.59318	1.96801e-142	1.25096e-141	Up
AT1G20990	4.14889	0.00340942	0.00438187	Up
AT1G21060	1.83817	1.30367e-129	7.73178e-129	Up
AT1G21070	2.08106	1.79736e-22	4.1126e-22	Up
AT1G21090	3.0217	1.05433e-08	1.72886e-08	Up
AT1G21150	2.62981	5.3904e-14	1.0277e-13	Up
AT1G21270	2.98292	5.28269e-85	2.40309e-84	Up
AT1G21440	2.38282	8.56267e-27	2.11139e-26	Up
AT1G21460	2.27437	2.31086e-46	7.36676e-46	Up
AT1G21470	5.27992	0.00015217	0.000211125	Up
AT1G21480	1.0272	2.83521e-12	5.16206e-12	Up
AT1G21528	3.87413	2.53188e-07	3.95458e-07	Up
AT1G21540	1.5193	9.16118e-16	1.82381e-15	Up
AT1G21560	3.65458	6.55868e-64	2.5171e-63	Up
AT1G21650	2.04711	6.27103e-93	3.02511e-92	Up
AT1G21710	1.28624	1.52275e-20	3.35549e-20	Up
AT1G21730	1.36779	2.2583e-54	7.87891e-54	Up
AT1G21740	1.97442	8.16814e-20	1.77512e-19	Up
AT1G21810	1.36312	0.0327862	0.0392265	Up
AT1G21880	4.05482	1.62242e-80	7.11363e-80	Up
AT1G21910	3.51737	0	0	Up
AT1G21980	1.29482	2.75096e-54	9.58976e-54	Up
AT1G22030	4.47753	4.84758e-10	8.29969e-10	Up
AT1G22060	2.39078	1.71625e-200	1.40329e-199	Up
AT1G22170	4.54584	2.14828e-19	4.62653e-19	Up
AT1G22220	2.06747	0.0249732	0.0301572	Up
AT1G22250	1.86889	1.052e-29	2.71325e-29	Up
AT1G22260	1.86487	0.00205226	0.0026738	Up
AT1G22330	3.80265	8.78244e-108	4.63036e-107	Up
AT1G22450	1.43589	1.5055e-76	6.40431e-76	Up
AT1G22530	1.16765	9.05941e-302	1.04765e-300	Up
AT1G22690	3.52554	0	0	Up
AT1G22700	1.27653	1.45692e-104	7.54297e-104	Up
AT1G22780	1.76479	3.63664e-165	2.57435e-164	Up
AT1G22800	1.16183	1.217e-19	2.63554e-19	Up
AT1G22830	1.3179	2.36932e-12	4.32394e-12	Up
AT1G22910	1.09564	4.60506e-26	1.12299e-25	Up
AT1G22950	1.35694	3.45678e-21	7.71772e-21	Up
AT1G22980	2.97613	2.02977e-05	2.93306e-05	Up
AT1G23000	4.90502	1.53667e-29	3.95163e-29	Up
AT1G23030	2.67995	0	0	Up
AT1G23080	2.60223	0	0	Up
AT1G23100	3.68416	3.93478e-52	1.33831e-51	Up
AT1G23130	1.74843	0	0	Up
AT1G23180	1.94438	6.03778e-50	2.00708e-49	Up
AT1G23280	2.22443	7.69963e-115	4.22172e-114	Up
AT1G23290	1.28746	2.264e-160	1.56519e-159	Up
AT1G23300	1.68848	5.4551e-13	1.01496e-12	Up
AT1G23340	6.12627	8.54189e-07	1.31009e-06	Up
AT1G23410	3.38898	8.42429e-12	1.51424e-11	Up
AT1G23465	1.32843	0.000478756	0.000646712	Up
AT1G23480	2.34248	7.3408e-306	8.57407e-305	Up
AT1G23490	1.12091	3.51569e-180	2.6553e-179	Up
AT1G23530	1.99919	4.14392e-06	6.17338e-06	Up
AT1G23750	2.32841	3.59742e-09	5.99019e-09	Up
AT1G23790	3.88583	0.00105684	0.0013987	Up
AT1G23935	1.31302	3.18003e-06	4.76211e-06	Up
AT1G23965	4.42896	0.00119048	0.00157131	Up
AT1G23985	2.9998	0.00139039	0.00182702	Up
AT1G24020	4.94631	4.29035e-25	1.02762e-24	Up
AT1G24030	1.70857	0.0413955	0.0491125	Up
AT1G24070	3.55331	0.000347906	0.000473646	Up
AT1G24090	4.78179	3.20288e-41	9.60499e-41	Up
AT1G24120	1.29156	1.44606e-31	3.83128e-31	Up
AT1G24170	2.45962	2.73068e-279	2.93467e-278	Up
AT1G24210	1.27589	2.79913e-05	4.02156e-05	Up
AT1G24220	3.70942	0.0406262	0.0482571	Up
AT1G24240	1.11722	3.34482e-07	5.20533e-07	Up
AT1G24260	1.31484	6.37378e-07	9.81938e-07	Up
AT1G24265	1.68681	7.74542e-13	1.43346e-12	Up
AT1G24280	2.09648	3.55086e-17	7.31753e-17	Up
AT1G24290	2.5683	6.08853e-17	1.24797e-16	Up
AT1G24310	1.60301	9.64744e-30	2.49004e-29	Up
AT1G24450	1.30116	1.48228e-18	3.13767e-18	Up
AT1G24510	1.21477	5.03813e-171	3.65901e-170	Up
AT1G24575	2.74746	8.00563e-13	1.4807e-12	Up
AT1G24577	3.01959	6.54048e-13	1.21388e-12	Up
AT1G24735	1.25103	0.0241432	0.0292003	Up
AT1G24764	1.79848	1.34137e-75	5.66481e-75	Up
AT1G25230	1.64628	2.04043e-128	1.203e-127	Up
AT1G25250	3.69729	1.44863e-05	2.10694e-05	Up
AT1G25260	1.30254	9.21071e-164	6.47433e-163	Up
AT1G25290	1.05192	1.3801e-13	2.60049e-13	Up
AT1G25320	2.55061	2.55661e-33	6.92039e-33	Up
AT1G25360	2.58366	1.27512e-14	2.46669e-14	Up
AT1G25375	1.68211	2.93837e-19	6.30736e-19	Up
AT1G25425	4.75573	3.98624e-25	9.55213e-25	Up
AT1G25450	4.41347	2.48578e-211	2.10719e-210	Up
AT1G25570	2.06528	1.27432e-109	6.79365e-109	Up
AT1G26100	4.81467	1.00145e-11	1.79699e-11	Up
AT1G26150	1.74789	3.73261e-159	2.56697e-158	Up
AT1G26210	1.32159	6.30582e-25	1.50538e-24	Up
AT1G26230	1.45492	1.79813e-37	5.13342e-37	Up
AT1G26260	1.18261	1.16863e-10	2.03538e-10	Up
AT1G26330	2.86616	2.93388e-09	4.89852e-09	Up
AT1G26460	1.27732	2.60842e-44	8.08807e-44	Up
AT1G26500	1.88596	1.64954e-10	2.86133e-10	Up
AT1G26520	2.35273	1.58934e-40	4.7324e-40	Up
AT1G26530	1.49799	0.000134345	0.000186974	Up
AT1G26540	7.08916	9.69241e-12	1.73979e-11	Up
AT1G26560	3.1592	3.94286e-11	6.95492e-11	Up
AT1G26570	3.15327	5.97956e-66	2.33498e-65	Up
AT1G26590	2.68244	0.00052856	0.0007122	Up
AT1G26600	3.49028	2.36977e-07	3.70716e-07	Up
AT1G26610	2.69364	0.0141078	0.0173926	Up
AT1G26640	1.40168	5.67547e-26	1.38097e-25	Up
AT1G26650	1.74021	1.00308e-42	3.06459e-42	Up
AT1G26680	4.15779	0.00300486	0.00387307	Up
AT1G26740	1.34631	3.0731e-20	6.73712e-20	Up
AT1G26750	1.6388	5.44096e-34	1.48486e-33	Up
AT1G26760	3.84882	0.00776412	0.00974881	Up
AT1G26770	2.31847	1.5855e-41	4.77514e-41	Up
AT1G26780	1.3264	0.0367998	0.0438634	Up
AT1G26810	3.5679	4.52864e-30	1.17478e-29	Up
AT1G26820	2.97815	3.09542e-07	4.82436e-07	Up
AT1G26850	1.15427	5.28999e-223	4.70273e-222	Up
AT1G26880	1.53157	2.63763e-126	1.53483e-125	Up
AT1G26910	1.13644	1.45312e-10	2.52396e-10	Up
AT1G26945	1.87071	5.42607e-18	1.13536e-17	Up
AT1G26960	3.43444	1.63669e-20	3.60428e-20	Up
AT1G27050	1.62726	6.87802e-30	1.77918e-29	Up
AT1G27120	2.53263	4.97709e-31	1.30825e-30	Up
AT1G27210	2.15349	3.69724e-95	1.81016e-94	Up
AT1G27400	2.88518	0	0	Up
AT1G27410	1.26795	7.80773e-14	1.48103e-13	Up
AT1G27435	2.46675	1.70448e-85	7.79417e-85	Up
AT1G27450	1.77587	4.5218e-183	3.44494e-182	Up
AT1G27460	4.17525	1.36041e-132	8.21217e-132	Up
AT1G27470	1.5899	1.22135e-73	5.07723e-73	Up
AT1G27570	5.49669	5.49275e-05	7.79706e-05	Up
AT1G27660	1.08363	1.55294e-05	2.2549e-05	Up
AT1G27680	2.66367	1.20982e-32	3.24636e-32	Up
AT1G27695	1.45242	3.57819e-27	8.88158e-27	Up
AT1G27880	2.02679	3.19639e-11	5.65199e-11	Up
AT1G27920	1.57153	0.000193963	0.000267994	Up
AT1G27940	8.48025	1.78528e-12	3.27288e-12	Up
AT1G27950	3.98087	0	0	Up
AT1G28010	2.17056	7.34351e-90	3.47538e-89	Up
AT1G28100	1.79659	2.26411e-36	6.37102e-36	Up
AT1G28110	3.72657	2.34162e-46	7.46255e-46	Up
AT1G28130	1.45089	1.15854e-38	3.36003e-38	Up
AT1G28290	3.57066	5.30615e-57	1.89955e-56	Up
AT1G28350	1.70319	2.82344e-67	1.11498e-66	Up
AT1G28395	4.0122	3.35261e-59	1.22592e-58	Up
AT1G28400	2.74088	1.51566e-67	6.00345e-67	Up
AT1G28440	2.70879	0	0	Up
AT1G28470	1.61184	0.00927554	0.0115718	Up
AT1G28530	3.26638	7.21042e-41	2.15491e-40	Up
AT1G28570	1.59492	1.95039e-19	4.20555e-19	Up
AT1G28660	1.68983	7.11787e-161	4.93385e-160	Up
AT1G28670	3.00605	1.18127e-294	1.33803e-293	Up
AT1G28690	2.22062	1.60475e-12	2.94656e-12	Up
AT1G28710	2.12705	1.62255e-38	4.69474e-38	Up
AT1G29030	1.00114	1.14424e-20	2.52832e-20	Up
AT1G29070	1.06367	1.37512e-122	7.83451e-122	Up
AT1G29090	3.21144	1.0143e-10	1.77081e-10	Up
AT1G29170	2.89835	2.83903e-66	1.1111e-65	Up
AT1G29200	4.31379	0.00678392	0.00855901	Up
AT1G29250	2.76719	2.11214e-134	1.28797e-133	Up
AT1G29410	1.36888	1.83281e-11	3.2609e-11	Up
AT1G29418	1.70767	5.76674e-30	1.49374e-29	Up
AT1G29420	3.04847	0.000185397	0.000256395	Up
AT1G29430	4.32349	4.73235e-11	8.33353e-11	Up
AT1G29440	5.22814	1.50453e-31	3.98368e-31	Up
AT1G29450	4.91969	6.64976e-36	1.85947e-35	Up
AT1G29460	2.99166	8.23052e-26	1.99688e-25	Up
AT1G29470	2.4771	0	0	Up
AT1G29490	4.6422	0.00208351	0.00271317	Up
AT1G29500	5.71761	3.75968e-45	1.17762e-44	Up
AT1G29510	4.78249	1.26669e-33	3.44295e-33	Up
AT1G29520	1.66287	5.54316e-07	8.55732e-07	Up
AT1G29530	1.91518	6.25064e-24	1.46537e-23	Up
AT1G29535	2.84446	2.31364e-06	3.48682e-06	Up
AT1G29550	1.4157	4.83167e-14	9.22262e-14	Up
AT1G29590	1.74702	3.31832e-06	4.96494e-06	Up
AT1G29660	6.42202	0	0	Up
AT1G29670	2.61765	0	0	Up
AT1G29730	1.68064	2.46705e-09	4.12828e-09	Up
AT1G29740	1.6732	0.0151904	0.018679	Up
AT1G29790	1.45505	1.20774e-38	3.50129e-38	Up
AT1G29820	1.18828	8.6361e-27	2.12925e-26	Up
AT1G29840	3.15788	1.96011e-37	5.59281e-37	Up
AT1G29880	1.00554	1.2224e-84	5.54267e-84	Up
AT1G29890	1.9043	3.33803e-52	1.13589e-51	Up
AT1G29900	2.45189	0	0	Up
AT1G29960	1.17493	1.93681e-07	3.04096e-07	Up
AT1G29980	6.58453	5.13548e-66	2.00649e-65	Up
AT1G30010	1.76139	6.98796e-26	1.69777e-25	Up
AT1G30170	7.40948	7.59415e-10	1.29231e-09	Up
AT1G30210	1.66264	5.31961e-82	2.36053e-81	Up
AT1G30230	1.36202	0	0	Up
AT1G30240	2.16978	4.96296e-47	1.59448e-46	Up
AT1G30250	5.17628	0.000228663	0.000314715	Up
AT1G30280	3.56072	2.88074e-24	6.79446e-24	Up
AT1G30360	1.05095	2.21557e-229	2.01397e-228	Up
AT1G30440	1.84181	6.78983e-149	4.45907e-148	Up
AT1G30510	2.44754	3.83039e-44	1.18561e-43	Up
AT1G30515	3.91266	0.0265033	0.0319498	Up
AT1G30530	2.81027	1.95283e-108	1.03505e-107	Up
AT1G30570	2.79363	1.55514e-127	9.10993e-127	Up
AT1G30600	2.62304	7.34667e-21	1.62881e-20	Up
AT1G30650	1.13777	0.00958872	0.0119505	Up
AT1G30660	1.27138	4.58697e-05	6.53161e-05	Up
AT1G30680	1.45098	7.22366e-109	3.83744e-108	Up
AT1G30845	2.18103	1.41874e-09	2.39412e-09	Up
AT1G30880	1.24395	3.13564e-226	2.81376e-225	Up
AT1G30960	4.04932	7.96045e-56	2.81377e-55	Up
AT1G31010	1.7537	4.02697e-20	8.80714e-20	Up
AT1G31070	2.31557	4.60917e-68	1.83536e-67	Up
AT1G31150	2.58546	4.75301e-38	1.36771e-37	Up
AT1G31160	1.61491	9.12693e-33	2.45156e-32	Up
AT1G31180	1.35074	2.09841e-54	7.32471e-54	Up
AT1G31200	2.71446	1.94888e-06	2.94684e-06	Up
AT1G31230	2.73324	3.35459e-115	1.84222e-114	Up
AT1G31290	1.13493	1.21379e-13	2.29021e-13	Up
AT1G31310	3.74096	1.21893e-25	2.94885e-25	Up
AT1G31320	4.40309	0.000121586	0.000169691	Up
AT1G31360	1.22069	1.02362e-18	2.17347e-18	Up
AT1G31410	1.17958	5.20561e-30	1.34923e-29	Up
AT1G31420	1.16003	3.36406e-163	2.35911e-162	Up
AT1G31430	2.83006	1.16639e-14	2.25885e-14	Up
AT1G31660	2.41678	2.66584e-123	1.52462e-122	Up
AT1G31690	4.33334	0.0071826	0.00904299	Up
AT1G31710	1.73578	4.64308e-15	9.08489e-15	Up
AT1G31720	3.70331	0.0123996	0.0153516	Up
AT1G31750	1.20429	1.99193e-06	3.00977e-06	Up
AT1G31760	2.59526	2.7712e-10	4.77503e-10	Up
AT1G31770	1.64687	2.37677e-16	4.79627e-16	Up
AT1G31817	1.28033	6.31998e-24	1.48146e-23	Up
AT1G31835	1.1717	6.70932e-08	1.06983e-07	Up
AT1G31840	1.89518	1.73697e-10	3.00926e-10	Up
AT1G31850	1.67023	4.58224e-86	2.10637e-85	Up
AT1G31860	3.0661	4.01567e-77	1.7166e-76	Up
AT1G31920	1.00073	2.48524e-12	4.53274e-12	Up
AT1G31950	4.29125	0.00639095	0.00807097	Up
AT1G31970	1.85883	0	0	Up
AT1G32100	2.9608	3.07506e-13	5.75193e-13	Up
AT1G32120	2.34574	2.98476e-18	6.2716e-18	Up
AT1G32190	3.37731	1.03942e-44	3.24118e-44	Up
AT1G32210	1.02246	4.921e-20	1.07423e-19	Up
AT1G32415	3.00663	5.78019e-25	1.38131e-24	Up
AT1G32440	1.08803	2.12074e-31	5.60467e-31	Up
AT1G32470	1.38853	2.16738e-167	1.54995e-166	Up
AT1G32583	1.28129	1.54488e-09	2.60279e-09	Up
AT1G32610	1.25839	0.000226593	0.000311906	Up
AT1G32760	1.93965	3.94383e-16	7.922e-16	Up
AT1G32780	1.93247	3.99291e-29	1.02042e-28	Up
AT1G32860	3.01437	7.11014e-26	1.72725e-25	Up
AT1G32930	1.40061	4.46575e-08	7.17096e-08	Up
AT1G32990	1.70302	1.58403e-225	1.41659e-224	Up
AT1G33040	3.15431	1.53474e-173	1.12908e-172	Up
AT1G33080	1.21386	9.78025e-12	1.75541e-11	Up
AT1G33120	1.34239	3.93059e-58	1.42191e-57	Up
AT1G33140	1.39314	5.09903e-91	2.42739e-90	Up
AT1G33240	2.08303	6.92427e-279	7.43013e-278	Up
AT1G33260	1.2607	0.00967972	0.0120603	Up
AT1G33265	1.72198	2.29429e-17	4.74713e-17	Up
AT1G33350	1.10671	6.5006e-07	1.00096e-06	Up
AT1G33400	1.07643	2.00214e-21	4.48962e-21	Up
AT1G33410	2.30678	5.76231e-201	4.71705e-200	Up
AT1G33440	2.56937	1.1496e-11	2.05896e-11	Up
AT1G33470	1.56746	7.32734e-95	3.57909e-94	Up
AT1G33480	1.594	4.77192e-05	6.7876e-05	Up
AT1G33720	1.39285	0.000404276	0.000548291	Up
AT1G33760	4.98632	0.000233008	0.000320548	Up
AT1G33800	2.42078	2.6833e-05	3.85778e-05	Up
AT1G33810	1.7167	5.14748e-86	2.36464e-85	Up
AT1G33811	3.26785	2.92108e-101	1.4838e-100	Up
AT1G33930	2.40135	0.000690815	0.000924596	Up
AT1G34010	1.71016	8.45807e-34	2.30344e-33	Up
AT1G34020	1.31202	1.64013e-24	3.88805e-24	Up
AT1G34030	1.58548	8.54484e-197	6.87947e-196	Up
AT1G34065	6.44809	6.64787e-14	1.26411e-13	Up
AT1G34130	1.49138	6.68168e-52	2.26562e-51	Up
AT1G34160	2.38759	7.89231e-23	1.81417e-22	Up
AT1G34245	4.17569	1.14508e-05	1.6738e-05	Up
AT1G34350	1.49316	1.82963e-24	4.3314e-24	Up
AT1G34355	2.24416	0.000284083	0.000388798	Up
AT1G34380	1.53645	7.50784e-13	1.39096e-12	Up
AT1G34550	1.40525	7.90492e-80	3.45228e-79	Up
AT1G34580	2.86561	0.00234463	0.00304413	Up
AT1G34640	2.8016	1.60362e-38	4.64063e-38	Up
AT1G35140	1.76441	0	0	Up
AT1G35180	5.26291	1.66209e-34	4.56917e-34	Up
AT1G35220	1.12428	9.88807e-30	2.55183e-29	Up
AT1G35250	3.92929	0.00613278	0.00775381	Up
AT1G35255	3.61904	0.0411486	0.0488445	Up
AT1G35290	5.56164	1.17407e-05	1.71438e-05	Up
AT1G35310	2.76654	0.00117166	0.00154705	Up
AT1G35320	1.89098	1.18769e-35	3.31143e-35	Up
AT1G35530	1.46139	1.93677e-06	2.92916e-06	Up
AT1G35680	1.95893	0	0	Up
AT1G35720	1.97518	2.68775e-265	2.78446e-264	Up
AT1G35780	2.04162	2.58016e-34	7.06799e-34	Up
AT1G35880	1.94744	0.028251	0.0339766	Up
AT1G36180	3.16303	0	0	Up
AT1G36280	1.45879	1.93307e-23	4.49217e-23	Up
AT1G36390	1.25769	6.55977e-37	1.86033e-36	Up
AT1G36940	1.63726	1.52441e-05	2.2141e-05	Up
AT1G37130	1.23874	0	0	Up
AT1G37150	1.45487	3.48727e-10	5.99216e-10	Up
AT1G38131	4.62003	1.26705e-12	2.33159e-12	Up
AT1G41830	4.62079	3.10897e-132	1.87136e-131	Up
AT1G41880	2.22592	0	0	Up
AT1G42440	1.06581	2.52146e-61	9.45223e-61	Up
AT1G43170	1.09867	0	0	Up
AT1G43605	8.16667	1.53148e-11	2.7322e-11	Up
AT1G43650	4.23261	2.37755e-19	5.11453e-19	Up
AT1G43790	6.68777	1.91139e-10	3.30763e-10	Up
AT1G43980	1.87051	1.6252e-09	2.73592e-09	Up
AT1G44110	3.80225	7.22274e-07	1.11028e-06	Up
AT1G44740	4.92804	0.000848621	0.00112911	Up
AT1G44760	2.9771	2.09324e-77	8.97367e-77	Up
AT1G44780	2.44618	1.96162e-24	4.63914e-24	Up
AT1G44830	4.46155	1.66704e-06	2.52777e-06	Up
AT1G44835	1.44325	9.06075e-33	2.4341e-32	Up
AT1G44890	1.3898	5.03541e-12	9.10008e-12	Up
AT1G44900	3.87195	8.09654e-77	3.45403e-76	Up
AT1G45010	3.2798	3.76216e-20	8.23485e-20	Up
AT1G45110	4.38493	1.32134e-38	3.82639e-38	Up
AT1G45130	3.66434	2.35315e-59	8.61958e-59	Up
AT1G45191	6.33316	2.00949e-21	4.50557e-21	Up
AT1G45201	4.80895	0	0	Up
AT1G45207	2.76054	5.43121e-34	1.48239e-33	Up
AT1G45229	1.00748	7.2608e-09	1.19649e-08	Up
AT1G45248	1.08266	2.8431e-12	5.17552e-12	Up
AT1G45616	2.15217	0.00627648	0.0079288	Up
AT1G45688	1.95692	2.69176e-229	2.44471e-228	Up
AT1G46264	2.44841	2.81157e-06	4.22148e-06	Up
AT1G46480	6.63061	1.58716e-07	2.49871e-07	Up
AT1G47210	2.50416	3.17124e-87	1.47096e-86	Up
AT1G47230	1.05248	2.18673e-15	4.31608e-15	Up
AT1G47265	4.06934	0.0137575	0.0169717	Up
AT1G47290	1.49042	1.91629e-31	5.06627e-31	Up
AT1G47395	3.39056	6.34432e-09	1.04719e-08	Up
AT1G47400	3.74279	5.35335e-09	8.85782e-09	Up
AT1G47410	1.72451	1.10022e-11	1.97203e-11	Up
AT1G47578	1.19846	1.10717e-06	1.68969e-06	Up
AT1G47670	2.56782	1.6685e-34	4.58619e-34	Up
AT1G47740	1.36736	1.11505e-54	3.90062e-54	Up
AT1G47760	2.96935	0.0015497	0.00203164	Up
AT1G47820	1.70849	3.27158e-15	6.4277e-15	Up
AT1G47840	1.63075	4.91983e-05	6.99514e-05	Up
AT1G47900	2.44812	6.71932e-60	2.47685e-59	Up
AT1G48130	1.48693	0.0219955	0.0267058	Up
AT1G48230	2.0231	2.86701e-82	1.27437e-81	Up
AT1G48240	1.15439	2.93284e-33	7.9255e-33	Up
AT1G48280	1.34921	7.8244e-11	1.37084e-10	Up
AT1G48350	2.51082	0	0	Up
AT1G48400	1.55092	0.00539671	0.00684338	Up
AT1G48420	1.92121	2.83495e-99	1.42351e-98	Up
AT1G48460	2.25205	2.40345e-46	7.65609e-46	Up
AT1G48480	3.49192	5.58767e-208	4.67249e-207	Up
AT1G48520	1.38331	1.0593e-124	6.10984e-124	Up
AT1G48570	3.03232	4.57809e-137	2.83533e-136	Up
AT1G48580	1.87554	1.10991e-06	1.69364e-06	Up
AT1G48600	3.94241	2.26176e-214	1.94001e-213	Up
AT1G48610	1.52639	5.99126e-25	1.4311e-24	Up
AT1G48630	3.03318	3.83297e-235	3.56132e-234	Up
AT1G48750	2.4768	6.6846e-14	1.27098e-13	Up
AT1G48830	1.36802	1.59441e-143	1.01997e-142	Up
AT1G48870	1.50584	5.91869e-09	9.78169e-09	Up
AT1G48920	1.9043	0	0	Up
AT1G48950	1.1491	1.10499e-29	2.84922e-29	Up
AT1G49200	2.02101	8.17e-52	2.76759e-51	Up
AT1G49230	4.52501	1.02899e-13	1.94555e-13	Up
AT1G49240	1.05239	0	0	Up
AT1G49250	4.52251	0.00331268	0.00426145	Up
AT1G49380	1.80744	1.57323e-83	7.08289e-83	Up
AT1G49400	1.34231	7.96042e-25	1.89822e-24	Up
AT1G49410	2.12246	1.93597e-77	8.30113e-77	Up
AT1G49430	4.33794	1.54236e-188	1.20254e-187	Up
AT1G49500	1.18331	4.65648e-200	3.79848e-199	Up
AT1G49510	1.19591	9.50356e-46	3.00136e-45	Up
AT1G49580	2.82142	1.55185e-76	6.60015e-76	Up
AT1G49600	1.5699	2.2037e-295	2.50425e-294	Up
AT1G49630	2.01716	2.1258e-78	9.18075e-78	Up
AT1G49660	2.14851	2.65426e-108	1.40505e-107	Up
AT1G49700	3.04252	6.5288e-12	1.17635e-11	Up
AT1G49730	4.37484	1.66065e-305	1.93749e-304	Up
AT1G49740	2.56406	3.06294e-53	1.05529e-52	Up
AT1G49750	1.75463	3.47035e-86	1.59735e-85	Up
AT1G49760	2.14768	0	0	Up
AT1G49790	4.43247	0.00116161	0.00153417	Up
AT1G49830	1.922	0.0410083	0.0486835	Up
AT1G49840	2.66051	1.29879e-118	7.2443e-118	Up
AT1G49870	4.68614	2.94032e-05	4.2192e-05	Up
AT1G49910	2.63731	0.0184133	0.0224984	Up
AT1G49975	1.31001	1.01435e-42	3.09854e-42	Up
AT1G49990	2.89029	0.000200185	0.000276299	Up
AT1G50010	1.16247	1.03987e-131	6.24308e-131	Up
AT1G50040	1.20494	2.79997e-28	7.06183e-28	Up
AT1G50110	5.156	0.000272232	0.000373115	Up
AT1G50190	2.74276	7.59469e-08	1.20945e-07	Up
AT1G50270	1.65577	4.07678e-10	6.99482e-10	Up
AT1G50280	4.67299	2.53984e-41	7.62859e-41	Up
AT1G50400	1.61345	6.1018e-11	1.07145e-10	Up
AT1G50490	1.97334	2.2525e-29	5.77403e-29	Up
AT1G50575	2.15779	5.70158e-20	1.24294e-19	Up
AT1G50590	2.99529	3.13783e-19	6.73208e-19	Up
AT1G50700	1.51386	2.70255e-15	5.32219e-15	Up
AT1G50710	1.16496	2.0897e-18	4.40856e-18	Up
AT1G50790	1.46059	2.4851e-08	4.02282e-08	Up
AT1G50900	1.33937	5.64795e-74	2.35535e-73	Up
AT1G50910	2.45085	6.63466e-28	1.66433e-27	Up
AT1G50920	1.3868	3.92991e-291	4.40154e-290	Up
AT1G51035	5.5126	5.24202e-05	7.44518e-05	Up
AT1G51070	1.3563	7.97278e-58	2.87577e-57	Up
AT1G51080	2.75014	7.71891e-28	1.93448e-27	Up
AT1G51100	1.26078	1.00762e-28	2.56009e-28	Up
AT1G51140	2.12574	6.69571e-16	1.33717e-15	Up
AT1G51310	1.01517	7.42157e-32	1.97404e-31	Up
AT1G51340	1.27534	6.47003e-12	1.16596e-11	Up
AT1G51380	4.36796	8.46542e-38	2.42965e-37	Up
AT1G51405	2.07743	2.83307e-06	4.25315e-06	Up
AT1G51440	5.56029	1.20524e-05	1.75929e-05	Up
AT1G51460	4.25799	1.74075e-07	2.73724e-07	Up
AT1G51500	2.65991	0	0	Up
AT1G51570	1.4152	1.58526e-191	1.25181e-190	Up
AT1G51580	1.181	8.51352e-25	2.02873e-24	Up
AT1G51630	2.03032	2.38677e-106	1.24834e-105	Up
AT1G51730	1.15559	4.86408e-99	2.43715e-98	Up
AT1G51830	2.43235	0.0062022	0.00783827	Up
AT1G51840	3.86625	0.0229413	0.0278043	Up
AT1G51940	3.33265	1.1051e-281	1.19315e-280	Up
AT1G52000	1.60263	2.04665e-13	3.84163e-13	Up
AT1G52030	2.58226	0.0225403	0.0273389	Up
AT1G52040	4.87161	1.18767e-05	1.734e-05	Up
AT1G52100	5.0657	0	0	Up
AT1G52110	2.17374	2.67347e-08	4.32273e-08	Up
AT1G52190	3.49228	5.56364e-199	4.52442e-198	Up
AT1G52270	1.41911	2.38861e-05	3.44094e-05	Up
AT1G52280	1.84173	4.63941e-66	1.813e-65	Up
AT1G52290	5.11242	1.71317e-135	1.04894e-134	Up
AT1G52300	2.02177	0	0	Up
AT1G52400	4.53467	1.33111e-16	2.7054e-16	Up
AT1G52410	2.12686	8.57404e-22	1.93923e-21	Up
AT1G52430	2.41631	5.87612e-17	1.20479e-16	Up
AT1G52450	3.45651	6.56027e-41	1.96172e-40	Up
AT1G52500	1.74378	1.52062e-47	4.91094e-47	Up
AT1G52620	1.54034	4.26715e-17	8.77641e-17	Up
AT1G52640	2.13551	5.59083e-08	8.94064e-08	Up
AT1G52690	3.73669	0.00201776	0.00262983	Up
AT1G52700	5.60479	2.0318e-07	3.18845e-07	Up
AT1G52750	5.50637	3.10356e-24	7.31589e-24	Up
AT1G52827	4.31884	5.6536e-45	1.7674e-44	Up
AT1G52830	3.89138	0.00104623	0.00138492	Up
AT1G52855	1.93816	0.00267502	0.00346153	Up
AT1G52905	1.80914	1.67651e-43	5.15956e-43	Up
AT1G52910	2.12933	1.60176e-06	2.43037e-06	Up
AT1G52920	2.28663	0.013306	0.0164301	Up
AT1G52930	2.8812	1.32835e-133	8.06499e-133	Up
AT1G52980	1.07715	2.21882e-108	1.17544e-107	Up
AT1G53000	2.50185	2.93108e-88	1.37108e-87	Up
AT1G53040	1.73774	1.74981e-33	4.74813e-33	Up
AT1G53060	1.21453	0.00011169	0.000156191	Up
AT1G53070	3.66136	1.93284e-07	3.03497e-07	Up
AT1G53140	4.50283	0.000143061	0.000198815	Up
AT1G53160	4.39363	1.26904e-17	2.63695e-17	Up
AT1G53163	4.03636	0.00442559	0.00564501	Up
AT1G53200	1.40804	2.07259e-42	6.31007e-42	Up
AT1G53230	1.97388	1.08526e-151	7.21527e-151	Up
AT1G53240	1.89948	1.06711e-299	1.22659e-298	Up
AT1G53260	4.48668	8.61529e-05	0.000121124	Up
AT1G53280	1.12956	2.01592e-55	7.10055e-55	Up
AT1G53300	2.59892	4.92015e-162	3.42972e-161	Up
AT1G53345	3.19594	1.39664e-19	3.01864e-19	Up
AT1G53470	2.31089	7.19218e-07	1.10567e-06	Up
AT1G53500	1.95023	1.21297e-103	6.23997e-103	Up
AT1G53520	5.08813	4.1889e-46	1.33012e-45	Up
AT1G53530	1.90097	3.25678e-34	8.90523e-34	Up
AT1G53542	4.46316	0.00118499	0.00156436	Up
AT1G53600	2.34434	2.85182e-16	5.74774e-16	Up
AT1G53645	2.52735	1.81563e-123	1.03922e-122	Up
AT1G53690	1.18996	0.0169685	0.0207824	Up
AT1G53730	2.80257	1.19643e-293	1.35009e-292	Up
AT1G53860	4.92866	0.000736849	0.000985015	Up
AT1G54010	4.83113	0	0	Up
AT1G54020	2.16792	0.0369224	0.0440045	Up
AT1G54040	6.55923	1.20325e-18	2.55076e-18	Up
AT1G54120	2.94022	3.83995e-29	9.81689e-29	Up
AT1G54160	1.79251	2.74764e-08	4.4413e-08	Up
AT1G54180	3.73765	1.77634e-19	3.83339e-19	Up
AT1G54200	4.26255	1.4482e-16	2.94082e-16	Up
AT1G54217	1.37415	7.96924e-05	0.000112259	Up
AT1G54220	1.31227	3.2154e-25	7.71381e-25	Up
AT1G54280	1.33299	0.000111483	0.000155911	Up
AT1G54310	1.71034	3.01743e-28	7.60389e-28	Up
AT1G54380	1.05211	1.27817e-38	3.70291e-38	Up
AT1G54385	2.68964	3.11188e-06	4.66305e-06	Up
AT1G54440	1.24896	1.86529e-34	5.12041e-34	Up
AT1G54450	2.93841	6.19207e-13	1.15024e-12	Up
AT1G54560	3.25062	1.56031e-06	2.3692e-06	Up
AT1G54580	2.77558	9.29504e-198	7.52095e-197	Up
AT1G54690	2.36066	4.11737e-92	1.97575e-91	Up
AT1G54770	1.26507	6.0758e-27	1.50135e-26	Up
AT1G54790	1.88235	0.0160291	0.0196723	Up
AT1G54820	3.91214	2.27751e-36	6.40788e-36	Up
AT1G54840	2.4259	0.00629652	0.00795364	Up
AT1G55040	3.04276	6.51731e-61	2.43185e-60	Up
AT1G55130	1.52971	3.34446e-25	8.02157e-25	Up
AT1G55140	1.93872	5.38733e-49	1.7715e-48	Up
AT1G55180	4.15735	0.000357969	0.000486967	Up
AT1G55200	3.97443	4.6526e-14	8.88485e-14	Up
AT1G55205	4.21293	1.82158e-17	3.775e-17	Up
AT1G55210	2.53906	3.04423e-48	9.91547e-48	Up
AT1G55260	5.39806	1.44213e-218	1.25911e-217	Up
AT1G55330	5.23147	0	0	Up
AT1G55335	4.34933	7.88532e-06	1.16185e-05	Up
AT1G55340	1.0692	4.86767e-34	1.32909e-33	Up
AT1G55350	1.18597	3.89776e-104	2.01156e-103	Up
AT1G55360	2.67727	0	0	Up
AT1G55370	1.68772	2.44434e-51	8.23371e-51	Up
AT1G55380	5.5029	5.35376e-05	7.60233e-05	Up
AT1G55490	3.13139	0	0	Up
AT1G55580	2.28721	0.0232117	0.0281125	Up
AT1G55740	1.63099	1.42766e-08	2.33282e-08	Up
AT1G55760	1.36527	7.30493e-08	1.16392e-07	Up
AT1G55865	6.29088	1.37228e-06	2.08762e-06	Up
AT1G55900	1.90395	7.33285e-59	2.67482e-58	Up
AT1G56020	2.0727	1.1869e-08	1.94336e-08	Up
AT1G56045	2.08224	5.51206e-287	6.08588e-286	Up
AT1G56050	2.63002	5.41687e-129	3.20447e-128	Up
AT1G56110	2.96676	0	0	Up
AT1G56120	1.95449	1.09194e-16	2.22491e-16	Up
AT1G56130	1.81941	6.39843e-21	1.42038e-20	Up
AT1G56430	2.57086	3.88573e-09	6.46308e-09	Up
AT1G56540	1.56241	5.43027e-17	1.11413e-16	Up
AT1G56570	2.88443	1.28219e-44	3.99227e-44	Up
AT1G56580	3.15953	1.00863e-307	1.18468e-306	Up
AT1G56690	1.98271	2.68998e-17	5.55819e-17	Up
AT1G56720	5.16607	2.20829e-98	1.10225e-97	Up
AT1G57620	1.35267	9.58111e-26	2.32242e-25	Up
AT1G57660	2.50985	0	0	Up
AT1G57790	1.61856	8.66004e-30	2.23629e-29	Up
AT1G57820	1.42607	4.24357e-19	9.08027e-19	Up
AT1G57860	1.99048	1.80509e-128	1.06514e-127	Up
AT1G58080	2.18126	3.11779e-217	2.7097e-216	Up
AT1G58160	1.6476	1.04131e-09	1.76515e-09	Up
AT1G58270	2.04328	0	0	Up
AT1G58370	5.0921	1.80153e-27	4.49185e-27	Up
AT1G58380	1.18979	8.77553e-52	2.97176e-51	Up
AT1G58983	1.56977	9.22668e-07	1.41326e-06	Up
AT1G59540	3.0449	5.15278e-15	1.00737e-14	Up
AT1G59560	2.05095	1.82331e-15	3.60794e-15	Up
AT1G59660	1.57189	4.88703e-16	9.79599e-16	Up
AT1G59750	1.32983	2.54946e-136	1.57245e-135	Up
AT1G59840	1.72906	1.65468e-57	5.94691e-57	Up
AT1G59980	1.85975	2.54409e-23	5.89706e-23	Up
AT1G59990	3.78975	5.73794e-253	5.68889e-252	Up
AT1G60010	1.51779	4.79885e-127	2.80332e-126	Up
AT1G60030	1.60296	0.00167758	0.00219505	Up
AT1G60060	2.46908	9.89585e-24	2.31168e-23	Up
AT1G60070	1.52419	4.46721e-111	2.4017e-110	Up
AT1G60080	1.12763	1.32899e-13	2.50532e-13	Up
AT1G60160	1.62002	8.21255e-70	3.31678e-69	Up
AT1G60260	3.02052	1.99503e-144	1.2825e-143	Up
AT1G60270	5.80341	1.18445e-78	5.12585e-78	Up
AT1G60360	3.95227	0.0184278	0.0225135	Up
AT1G60390	2.87541	2.14763e-05	3.09997e-05	Up
AT1G60460	4.2304	2.47519e-10	4.27024e-10	Up
AT1G60590	2.62503	2.2183e-06	3.34507e-06	Up
AT1G60600	1.14665	3.59051e-40	1.06397e-39	Up
AT1G60630	2.10953	1.74478e-15	3.45418e-15	Up
AT1G60640	2.1821	3.61383e-91	1.7227e-90	Up
AT1G60660	2.33231	3.73507e-42	1.13411e-41	Up
AT1G60690	1.45839	4.14173e-16	8.31715e-16	Up
AT1G60700	2.70771	1.33489e-24	3.16945e-24	Up
AT1G60770	3.0973	4.92559e-107	2.58329e-106	Up
AT1G60790	2.91102	5.60989e-66	2.19103e-65	Up
AT1G60800	2.18793	1.26844e-138	7.92596e-138	Up
AT1G60810	2.24354	5.3501e-50	1.77961e-49	Up
AT1G60850	1.43494	4.02027e-32	1.0726e-31	Up
AT1G60860	2.29294	5.24799e-53	1.80397e-52	Up
AT1G60890	1.06227	7.34713e-16	1.46572e-15	Up
AT1G60930	1.28397	1.83846e-11	3.27068e-11	Up
AT1G60960	2.20443	1.18759e-213	1.01574e-212	Up
AT1G60989	1.68452	1.28407e-05	1.87136e-05	Up
AT1G61100	1.26864	9.18381e-260	9.32554e-259	Up
AT1G61170	2.56071	2.06595e-35	5.74791e-35	Up
AT1G61240	1.31774	1.12559e-19	2.44035e-19	Up
AT1G61255	3.14317	0.0024266	0.00314803	Up
AT1G61260	1.48723	6.39914e-13	1.18839e-12	Up
AT1G61310	1.39089	4.87985e-20	1.06547e-19	Up
AT1G61350	1.05521	2.80893e-24	6.62806e-24	Up
AT1G61390	1.1323	1.66581e-06	2.52609e-06	Up
AT1G61500	2.07541	1.25819e-41	3.79265e-41	Up
AT1G61570	2.17061	2.95617e-80	1.294e-79	Up
AT1G61580	1.80465	2.37428e-39	6.94645e-39	Up
AT1G61600	2.51423	9.05531e-08	1.43866e-07	Up
AT1G61667	2.37995	4.57443e-38	1.3165e-37	Up
AT1G61795	1.13865	0.000370817	0.000504052	Up
AT1G61870	1.5644	1.6195e-66	6.35359e-66	Up
AT1G61990	1.24144	3.44763e-25	8.26715e-25	Up
AT1G62010	1.71062	3.31731e-16	6.67564e-16	Up
AT1G62030	2.13305	3.02572e-43	9.29685e-43	Up
AT1G62085	1.41101	1.43332e-18	3.0354e-18	Up
AT1G62110	2.42682	3.67899e-23	8.50422e-23	Up
AT1G62120	2.23216	3.6685e-17	7.55624e-17	Up
AT1G62150	2.20948	1.44139e-16	2.92727e-16	Up
AT1G62260	1.68025	2.66481e-14	5.11446e-14	Up
AT1G62330	2.3032	2.06076e-69	8.2988e-69	Up
AT1G62350	2.34005	2.87671e-25	6.90601e-25	Up
AT1G62400	1.86587	2.70314e-18	5.68728e-18	Up
AT1G62440	3.76076	1.28716e-06	1.96012e-06	Up
AT1G62500	5.38002	2.41298e-12	4.40285e-12	Up
AT1G62520	4.80465	1.82012e-05	2.63538e-05	Up
AT1G62540	5.18393	2.77386e-21	6.20424e-21	Up
AT1G62590	3.00315	9.35527e-29	2.3775e-28	Up
AT1G62640	1.46429	2.77932e-57	9.97182e-57	Up
AT1G62670	1.92141	6.34737e-16	1.26869e-15	Up
AT1G62680	2.03951	3.62053e-17	7.45963e-17	Up
AT1G62690	3.2071	0.00236808	0.00307382	Up
AT1G62710	1.71465	0.000335523	0.000457239	Up
AT1G62720	4.80439	9.08787e-14	1.72075e-13	Up
AT1G62730	1.72859	1.41191e-17	2.9315e-17	Up
AT1G62830	2.2055	2.1184e-38	6.1168e-38	Up
AT1G62870	5.27887	4.19787e-05	5.98934e-05	Up
AT1G62910	2.96528	3.27025e-13	6.11323e-13	Up
AT1G62950	3.61194	2.26431e-29	5.8036e-29	Up
AT1G62975	3.56022	2.65037e-34	7.25747e-34	Up
AT1G62981	3.78031	9.00255e-06	1.32173e-05	Up
AT1G63100	4.57599	6.86416e-07	1.05578e-06	Up
AT1G63120	1.51575	4.50339e-79	1.95576e-78	Up
AT1G63130	1.86394	9.31125e-56	3.28902e-55	Up
AT1G63140	2.26435	0.0270701	0.0326031	Up
AT1G63150	2.65787	1.20004e-26	2.95247e-26	Up
AT1G63220	1.32978	2.6334e-17	5.44289e-17	Up
AT1G63230	2.98395	5.15032e-11	9.06043e-11	Up
AT1G63240	2.21328	1.04506e-45	3.29847e-45	Up
AT1G63250	3.65451	2.57622e-60	9.54667e-60	Up
AT1G63260	2.11652	3.40947e-125	1.97411e-124	Up
AT1G63295	4.84665	0.000944018	0.00125318	Up
AT1G63300	4.38514	6.21562e-30	1.60883e-29	Up
AT1G63310	1.70004	8.36843e-05	0.000117725	Up
AT1G63400	2.39098	7.15364e-15	1.39374e-14	Up
AT1G63470	3.06939	2.70132e-36	7.59314e-36	Up
AT1G63480	2.48962	2.79692e-35	7.76824e-35	Up
AT1G63520	3.72047	0.0339524	0.0405778	Up
AT1G63610	1.33095	3.33726e-42	1.01398e-41	Up
AT1G63650	7.6074	5.46618e-10	9.3451e-10	Up
AT1G63660	2.1284	1.18006e-157	8.0626e-157	Up
AT1G63670	1.64066	4.94754e-64	1.90086e-63	Up
AT1G63680	2.01892	1.97017e-205	1.6364e-204	Up
AT1G63780	1.82921	1.4973e-79	6.52279e-79	Up
AT1G63810	2.62104	1.49019e-132	8.99042e-132	Up
AT1G63850	2.16689	1.59684e-34	4.39153e-34	Up
AT1G63940	2.35864	1.01217e-196	8.14275e-196	Up
AT1G63960	4.26875	0.00755861	0.009501	Up
AT1G63980	2.01696	0	0	Up
AT1G63990	4.02836	0.000713787	0.000954795	Up
AT1G64110	1.01484	0.000108669	0.000152077	Up
AT1G64150	2.16897	3.17949e-40	9.42973e-40	Up
AT1G64180	1.00291	2.00245e-09	3.36127e-09	Up
AT1G64185	2.72446	2.74426e-11	4.85865e-11	Up
AT1G64190	1.41522	1.6699e-67	6.61064e-67	Up
AT1G64220	5.3953	6.46227e-53	2.21846e-52	Up
AT1G64253	3.67928	9.08584e-11	1.58826e-10	Up
AT1G64260	2.52714	0.00986916	0.0122912	Up
AT1G64310	1.63639	4.58546e-05	6.5299e-05	Up
AT1G64320	1.62532	2.40252e-10	4.14623e-10	Up
AT1G64330	1.35016	1.1591e-90	5.5029e-90	Up
AT1G64360	2.39174	0.0411651	0.0488552	Up
AT1G64370	3.29556	5.06606e-53	1.74228e-52	Up
AT1G64380	2.36853	4.37248e-08	7.02759e-08	Up
AT1G64390	3.88637	1.04567e-55	3.69175e-55	Up
AT1G64450	2.77084	1.02604e-12	1.89224e-12	Up
AT1G64510	1.31435	1.68826e-230	1.54132e-229	Up
AT1G64580	2.62094	5.82853e-26	1.41772e-25	Up
AT1G64600	4.06256	1.80335e-105	9.38054e-105	Up
AT1G64625	5.93133	2.08817e-06	3.15245e-06	Up
AT1G64640	5.77797	1.33084e-71	5.46314e-71	Up
AT1G64650	2.47288	2.94012e-116	1.62139e-115	Up
AT1G64670	4.5945	7.56022e-85	3.43466e-84	Up
AT1G64680	1.13371	1.82103e-82	8.10984e-82	Up
AT1G64690	3.44269	5.40809e-26	1.31698e-25	Up
AT1G64760	4.09757	4.88347e-81	2.14793e-80	Up
AT1G64790	1.53506	2.89634e-200	2.3645e-199	Up
AT1G64880	2.79817	2.06246e-169	1.48709e-168	Up
AT1G64890	1.29371	1.01932e-05	1.4932e-05	Up
AT1G64980	2.49426	1.31464e-101	6.69894e-101	Up
AT1G65010	4.29727	0	0	Up
AT1G65030	1.32997	2.33865e-17	4.83796e-17	Up
AT1G65032	1.33036	3.53752e-13	6.60578e-13	Up
AT1G65060	4.64937	6.02542e-37	1.70994e-36	Up
AT1G65080	1.04386	5.92842e-12	1.06918e-11	Up
AT1G65110	2.24112	1.0595e-12	1.95308e-12	Up
AT1G65120	2.13701	1.20934e-16	2.46102e-16	Up
AT1G65130	5.4476	5.5624e-07	8.58577e-07	Up
AT1G65150	1.11813	3.73445e-07	5.80137e-07	Up
AT1G65180	3.08781	9.26681e-06	1.35967e-05	Up
AT1G65200	4.3202	4.13145e-06	6.15524e-06	Up
AT1G65295	2.67337	1.715e-159	1.18098e-158	Up
AT1G65310	3.26466	3.20857e-07	4.99775e-07	Up
AT1G65370	3.98959	2.40839e-89	1.13544e-88	Up
AT1G65380	1.07956	8.70477e-09	1.43118e-08	Up
AT1G65420	1.69579	1.9735e-12	3.61289e-12	Up
AT1G65450	4.81109	0.0010631	0.00140663	Up
AT1G65470	1.55056	4.10213e-36	1.15076e-35	Up
AT1G65490	3.86992	9.0939e-219	7.94637e-218	Up
AT1G65560	2.15098	2.41266e-40	7.1666e-40	Up
AT1G65700	1.29949	7.13901e-36	1.99521e-35	Up
AT1G65710	2.94808	0.00686114	0.00865176	Up
AT1G65890	4.36309	0.00509953	0.00648024	Up
AT1G65900	5.87352	3.65008e-08	5.87815e-08	Up
AT1G65920	2.06336	4.27769e-15	8.38166e-15	Up
AT1G65985	1.90776	6.55236e-14	1.2464e-13	Up
AT1G66080	1.20111	8.2985e-06	1.22161e-05	Up
AT1G66140	1.42972	1.06372e-18	2.25702e-18	Up
AT1G66180	2.20867	0	0	Up
AT1G66190	1.97968	6.76593e-26	1.64402e-25	Up
AT1G66345	1.259	7.50169e-11	1.31507e-10	Up
AT1G66400	1.6994	2.25333e-36	6.34154e-36	Up
AT1G66430	4.60471	1.11932e-173	8.23754e-173	Up
AT1G66520	2.54168	6.41226e-35	1.77251e-34	Up
AT1G66530	1.04454	1.27483e-19	2.75849e-19	Up
AT1G66810	2.13767	0.0119772	0.0148418	Up
AT1G66940	3.43572	2.66529e-119	1.49178e-118	Up
AT1G67020	4.41585	0.000112539	0.000157314	Up
AT1G67035	4.41783	0.00448292	0.00571536	Up
AT1G67040	3.34373	4.39449e-17	9.03742e-17	Up
AT1G67110	2.81931	0.0347403	0.0414958	Up
AT1G67120	2.53151	3.61377e-108	1.91153e-107	Up
AT1G67180	3.49641	2.63868e-08	4.26748e-08	Up
AT1G67220	1.06804	0.00871829	0.0108986	Up
AT1G67265	2.06895	1.31602e-06	2.00391e-06	Up
AT1G67320	1.68756	5.8415e-23	1.34571e-22	Up
AT1G67430	1.65479	0	0	Up
AT1G67440	1.09974	2.30657e-18	4.86071e-18	Up
AT1G67510	1.0025	2.77844e-07	4.33548e-07	Up
AT1G67560	1.76322	2.19928e-101	1.11824e-100	Up
AT1G67590	1.98102	1.03901e-54	3.63522e-54	Up
AT1G67630	4.16802	1.7869e-37	5.10207e-37	Up
AT1G67660	1.03015	4.04258e-11	7.12843e-11	Up
AT1G67690	1.32755	2.54503e-15	5.01526e-15	Up
AT1G67720	2.03678	1.63888e-82	7.30328e-82	Up
AT1G67730	1.87663	2.96155e-242	2.82417e-241	Up
AT1G67750	3.87137	4.73353e-23	1.0919e-22	Up
AT1G67760	4.9713	0.000661368	0.000886257	Up
AT1G67790	2.85267	0.00268097	0.00346859	Up
AT1G67830	1.79468	1.76864e-38	5.11253e-38	Up
AT1G67865	1.48636	6.27918e-11	1.10195e-10	Up
AT1G67870	1.60117	1.70669e-143	1.09146e-142	Up
AT1G67910	2.77773	2.51205e-121	1.42002e-120	Up
AT1G67950	3.27161	4.7273e-51	1.58805e-50	Up
AT1G68060	2.4557	1.3905e-196	1.11735e-195	Up
AT1G68110	2.84839	1.79285e-05	2.59661e-05	Up
AT1G68120	2.57414	0.00136364	0.00179354	Up
AT1G68130	2.61848	2.44412e-71	1.00136e-70	Up
AT1G68170	4.02323	0.00459663	0.00585713	Up
AT1G68220	1.2941	1.24012e-48	4.05561e-48	Up
AT1G68238	7.27858	7.44124e-34	2.02784e-33	Up
AT1G68240	4.75333	0.00129027	0.0016995	Up
AT1G68260	2.84878	5.27878e-32	1.4064e-31	Up
AT1G68360	2.74697	0.00132027	0.00173814	Up
AT1G68400	3.85618	7.72458e-174	5.68682e-173	Up
AT1G68430	4.11152	0.00358562	0.00460157	Up
AT1G68470	2.02575	0.00832288	0.0104286	Up
AT1G68500	1.3972	1.60986e-05	2.3361e-05	Up
AT1G68530	2.94543	0	0	Up
AT1G68540	1.97226	3.38948e-24	7.9827e-24	Up
AT1G68550	1.33673	1.5432e-51	5.20576e-51	Up
AT1G68560	2.97588	0	0	Up
AT1G68590	1.39136	2.25437e-180	1.70389e-179	Up
AT1G68600	1.58749	1.32586e-10	2.30559e-10	Up
AT1G68640	4.8349	5.93596e-14	1.13007e-13	Up
AT1G68650	1.04392	1.02941e-07	1.63252e-07	Up
AT1G68740	2.0991	3.8655e-06	5.76597e-06	Up
AT1G68760	2.74497	1.82357e-55	6.42628e-55	Up
AT1G68780	6.36113	4.33554e-120	2.43703e-119	Up
AT1G68810	2.57722	1.64264e-33	4.46021e-33	Up
AT1G68870	5.65762	1.86017e-22	4.25584e-22	Up
AT1G68880	2.59036	3.72483e-09	6.19889e-09	Up
AT1G68890	2.38872	4.23656e-70	1.71497e-69	Up
AT1G68930	1.94172	1.92092e-16	3.88835e-16	Up
AT1G68990	1.16942	4.45344e-56	1.57841e-55	Up
AT1G69020	1.22305	6.8145e-10	1.16143e-09	Up
AT1G69070	2.09425	1.00947e-134	6.16282e-134	Up
AT1G69080	3.20539	7.53385e-05	0.000106262	Up
AT1G69160	1.21287	1.41549e-24	3.3593e-24	Up
AT1G69200	3.92758	0	0	Up
AT1G69210	2.33507	2.01226e-21	4.51087e-21	Up
AT1G69230	2.03829	0.000425752	0.000576672	Up
AT1G69260	2.92937	2.76075e-36	7.75915e-36	Up
AT1G69295	1.00001	5.07914e-40	1.5017e-39	Up
AT1G69320	3.35167	0.00734693	0.00924156	Up
AT1G69420	3.57033	9.22889e-239	8.68633e-238	Up
AT1G69430	4.50846	1.26828e-13	2.39173e-13	Up
AT1G69440	1.51436	1.40894e-08	2.30278e-08	Up
AT1G69530	2.52552	0	0	Up
AT1G69580	2.95745	7.5549e-51	2.53347e-50	Up
AT1G69620	1.90096	0	0	Up
AT1G69700	2.7099	6.71829e-42	2.03185e-41	Up
AT1G69780	2.13864	6.84501e-43	2.09645e-42	Up
AT1G69970	2.66635	2.79366e-17	5.77071e-17	Up
AT1G70200	1.0056	3.05495e-74	1.27679e-73	Up
AT1G70210	3.85842	8.87384e-55	3.10836e-54	Up
AT1G70230	1.8817	3.20832e-30	8.34235e-30	Up
AT1G70280	3.26851	2.38332e-142	1.51403e-141	Up
AT1G70340	1.09452	0.0324032	0.0387992	Up
AT1G70350	1.73442	3.86848e-27	9.59417e-27	Up
AT1G70370	4.30485	2.26661e-48	7.39414e-48	Up
AT1G70410	1.13124	5.08192e-174	3.74392e-173	Up
AT1G70470	4.08838	2.64557e-13	4.95651e-13	Up
AT1G70550	3.66117	1.18502e-48	3.876e-48	Up
AT1G70560	1.45152	1.67936e-38	4.85712e-38	Up
AT1G70600	2.23636	0	0	Up
AT1G70630	1.03085	3.19176e-08	5.14925e-08	Up
AT1G70650	1.37468	1.02536e-10	1.78957e-10	Up
AT1G70710	1.07547	1.08543e-07	1.71979e-07	Up
AT1G70760	1.10593	4.72511e-71	1.93136e-70	Up
AT1G70800	1.62039	0.00420439	0.00537331	Up
AT1G70830	2.23959	0	0	Up
AT1G70850	2.63916	1.25948e-07	1.99015e-07	Up
AT1G70880	5.43802	7.10885e-05	0.000100416	Up
AT1G70890	4.35671	1.76839e-93	8.55814e-93	Up
AT1G70895	2.58449	7.65235e-46	2.42109e-45	Up
AT1G70940	2.74532	0	0	Up
AT1G70985	1.92891	0.0155426	0.0190964	Up
AT1G71015	1.73987	0.0263534	0.0317818	Up
AT1G71050	3.88496	1.67617e-08	2.73103e-08	Up
AT1G71060	3.34754	6.01223e-27	1.48599e-26	Up
AT1G71180	2.74037	4.48141e-39	1.30494e-38	Up
AT1G71260	3.206	5.74351e-188	4.46649e-187	Up
AT1G71420	2.38984	1.02642e-10	1.79126e-10	Up
AT1G71460	1.87489	2.25701e-38	6.51257e-38	Up
AT1G71695	1.8371	0	0	Up
AT1G71790	1.56851	1.30139e-34	3.58321e-34	Up
AT1G71830	1.0582	9.31115e-09	1.5292e-08	Up
AT1G71850	2.69413	2.72576e-46	8.67623e-46	Up
AT1G71866	4.31092	0.0019078	0.00248976	Up
AT1G71870	1.3909	0.00211099	0.00274861	Up
AT1G71990	1.99042	1.02049e-32	2.74041e-32	Up
AT1G72040	1.56591	2.38e-115	1.30735e-114	Up
AT1G72090	1.59199	3.58853e-63	1.36672e-62	Up
AT1G72130	1.49973	9.82482e-80	4.28629e-79	Up
AT1G72140	4.88042	6.98684e-33	1.8796e-32	Up
AT1G72160	1.12233	8.46814e-88	3.94534e-87	Up
AT1G72180	3.76848	0	0	Up
AT1G72240	5.27633	3.54687e-09	5.90741e-09	Up
AT1G72275	2.04382	6.32568e-10	1.07952e-09	Up
AT1G72310	2.17268	8.48585e-32	2.25569e-31	Up
AT1G72370	2.1864	0	0	Up
AT1G72410	1.90574	5.6678e-209	4.76417e-208	Up
AT1G72416	2.68737	3.41578e-148	2.23415e-147	Up
AT1G72420	1.1185	2.99719e-12	5.45366e-12	Up
AT1G72430	2.77608	0	0	Up
AT1G72440	2.25977	1.81777e-222	1.61324e-221	Up
AT1G72470	2.32607	2.27572e-38	6.56564e-38	Up
AT1G72480	3.34638	7.34022e-90	3.4746e-89	Up
AT1G72550	1.07007	7.06958e-69	2.8377e-68	Up
AT1G72600	2.78627	1.41822e-37	4.05434e-37	Up
AT1G72610	4.37632	0	0	Up
AT1G72620	2.18572	0.0361036	0.0430629	Up
AT1G72670	2.14117	0.000294181	0.000402252	Up
AT1G72720	2.44795	0.0327558	0.0391946	Up
AT1G72790	3.57903	1.43841e-24	3.41292e-24	Up
AT1G72810	3.31177	5.22778e-52	1.77493e-51	Up
AT1G72970	4.44869	1.40161e-130	8.35986e-130	Up
AT1G73020	2.23011	9.29007e-62	3.49255e-61	Up
AT1G73090	1.3557	6.56772e-38	1.88629e-37	Up
AT1G73177	3.25446	1.42499e-17	2.95837e-17	Up
AT1G73180	1.75272	4.14683e-93	2.00317e-92	Up
AT1G73190	3.40473	0.00682608	0.0086091	Up
AT1G73210	1.37639	0.00013947	0.000193928	Up
AT1G73230	1.69877	0	0	Up
AT1G73310	1.0653	6.30631e-16	1.2606e-15	Up
AT1G73330	2.04124	3.84172e-08	6.18358e-08	Up
AT1G73340	4.11956	0.0112628	0.0139821	Up
AT1G73360	1.29133	2.52667e-05	3.63583e-05	Up
AT1G73370	1.13771	0.00443829	0.00566053	Up
AT1G73570	3.32074	4.79204e-23	1.10528e-22	Up
AT1G73590	3.15523	1.51138e-11	2.69656e-11	Up
AT1G73620	4.53186	0.000830216	0.0011056	Up
AT1G73640	2.01823	0.00237614	0.0030839	Up
AT1G73770	1.11445	1.34755e-06	2.05103e-06	Up
AT1G73830	1.9934	3.92895e-182	2.98245e-181	Up
AT1G73910	3.59944	3.64416e-11	6.43344e-11	Up
AT1G73940	2.77922	4.00146e-78	1.72493e-77	Up
AT1G74040	1.14841	2.76413e-33	7.4744e-33	Up
AT1G74055	2.20828	0.00226012	0.00293677	Up
AT1G74070	1.66537	2.46527e-27	6.13658e-27	Up
AT1G74088	1.80833	2.58155e-07	4.03125e-07	Up
AT1G74240	2.1253	2.24386e-15	4.42718e-15	Up
AT1G74380	1.59592	9.7911e-180	7.36843e-179	Up
AT1G74385	2.18566	1.10082e-05	1.61e-05	Up
AT1G74390	1.4474	4.60316e-11	8.10875e-11	Up
AT1G74400	1.23346	0.000625252	0.000838986	Up
AT1G74420	4.06098	0.000511988	0.000690402	Up
AT1G74430	3.20477	1.75319e-30	4.57626e-30	Up
AT1G74440	1.02887	9.15398e-06	1.34349e-05	Up
AT1G74458	1.76346	0.000131099	0.000182663	Up
AT1G74490	3.97491	1.18885e-07	1.8801e-07	Up
AT1G74520	1.88716	4.10414e-70	1.66201e-69	Up
AT1G74560	3.50513	0	0	Up
AT1G74580	3.2071	2.38692e-50	7.96487e-50	Up
AT1G74600	1.01153	7.4478e-07	1.14446e-06	Up
AT1G74630	2.71284	1.12977e-17	2.34872e-17	Up
AT1G74660	2.02967	1.07763e-07	1.70757e-07	Up
AT1G74670	5.02479	0	0	Up
AT1G74690	4.13725	1.8494e-263	1.89907e-262	Up
AT1G74870	2.46677	2.24544e-05	3.23892e-05	Up
AT1G74890	3.92477	5.0193e-05	7.13416e-05	Up
AT1G74940	1.24237	8.39124e-28	2.10146e-27	Up
AT1G75010	1.05416	1.83612e-27	4.57754e-27	Up
AT1G75040	2.59214	0.00762798	0.0095859	Up
AT1G75060	3.74139	1.36849e-06	2.08215e-06	Up
AT1G75090	3.72971	1.1189e-08	1.83331e-08	Up
AT1G75110	2.64847	7.30031e-09	1.20281e-08	Up
AT1G75120	2.45	6.15768e-64	2.36407e-63	Up
AT1G75125	2.3127	3.56463e-21	7.95682e-21	Up
AT1G75150	2.69856	1.21032e-16	2.46277e-16	Up
AT1G75200	1.16439	8.24815e-37	2.33599e-36	Up
AT1G75240	4.01507	0	0	Up
AT1G75250	3.13598	0.000674826	0.000903714	Up
AT1G75310	1.23414	1.50124e-82	6.69416e-82	Up
AT1G75335	1.16318	1.14871e-05	1.67863e-05	Up
AT1G75420	1.46267	4.5249e-34	1.23583e-33	Up
AT1G75430	1.22423	0.0126	0.0155896	Up
AT1G75500	1.8073	0	0	Up
AT1G75520	1.28662	0.0118281	0.0146659	Up
AT1G75550	2.27914	0.000413931	0.000561132	Up
AT1G75580	4.39329	2.67887e-06	4.02713e-06	Up
AT1G75620	3.14614	0.0144677	0.0178216	Up
AT1G75640	4.34108	5.38254e-19	1.1494e-18	Up
AT1G75670	1.76545	1.01564e-40	3.03104e-40	Up
AT1G75680	3.32365	0	0	Up
AT1G75710	5.14196	1.20495e-66	4.73521e-66	Up
AT1G75780	3.68788	2.70572e-28	6.82823e-28	Up
AT1G75800	1.1611	6.24894e-92	2.99313e-91	Up
AT1G75840	1.24989	5.45039e-83	2.4392e-82	Up
AT1G75880	2.00918	1.13892e-19	2.46848e-19	Up
AT1G75900	4.78029	1.16022e-29	2.98979e-29	Up
AT1G75945	5.56578	1.33629e-56	4.76592e-56	Up
AT1G75980	1.33975	6.23484e-16	1.24679e-15	Up
AT1G76020	1.13852	4.90483e-17	1.00721e-16	Up
AT1G76160	3.38309	0	0	Up
AT1G76190	1.2498	0.039788	0.047299	Up
AT1G76210	2.21243	0.0204573	0.0249074	Up
AT1G76240	4.26655	7.41772e-15	1.44399e-14	Up
AT1G76260	1.10585	7.58914e-09	1.24971e-08	Up
AT1G76280	1.24613	8.34781e-28	2.09084e-27	Up
AT1G76300	1.83288	2.32923e-66	9.12093e-66	Up
AT1G76310	3.63309	2.05174e-07	3.21926e-07	Up
AT1G76400	1.17562	8.30751e-44	2.5627e-43	Up
AT1G76405	1.99505	1.75228e-36	4.93873e-36	Up
AT1G76420	4.05435	0.00429707	0.00548742	Up
AT1G76540	2.51955	2.07967e-16	4.20522e-16	Up
AT1G76610	4.36309	0.00509953	0.00648024	Up
AT1G76620	5.68332	3.02317e-29	7.73537e-29	Up
AT1G76640	3.66575	0.0403801	0.0479729	Up
AT1G76740	1.88716	0.00714164	0.00899304	Up
AT1G76790	3.59441	3.26494e-32	8.71965e-32	Up
AT1G76870	1.72089	9.34225e-09	1.53419e-08	Up
AT1G77010	1.71559	1.06519e-07	1.68823e-07	Up
AT1G77030	2.7004	5.50126e-177	4.10326e-176	Up
AT1G77110	4.20715	4.31761e-13	8.04817e-13	Up
AT1G77200	7.32029	2.8312e-09	4.72933e-09	Up
AT1G77270	3.76504	2.73167e-26	6.68629e-26	Up
AT1G77330	2.04421	6.00808e-07	9.26418e-07	Up
AT1G77350	1.00959	4.41959e-16	8.86664e-16	Up
AT1G77390	2.27564	1.99944e-13	3.75536e-13	Up
AT1G77400	1.54167	0.000825384	0.00109966	Up
AT1G77405	2.51998	8.11529e-08	1.29137e-07	Up
AT1G77550	2.2938	8.81202e-79	3.81824e-78	Up
AT1G77580	2.68249	2.87285e-70	1.16518e-69	Up
AT1G77590	2.0007	6.08643e-56	2.15463e-55	Up
AT1G77630	2.64618	7.4849e-87	3.46265e-86	Up
AT1G77640	3.88117	3.14499e-59	1.1506e-58	Up
AT1G77670	1.57658	1.91654e-32	5.13089e-32	Up
AT1G77690	1.04282	3.5551e-15	6.97821e-15	Up
AT1G77700	2.24711	0.000626988	0.000841261	Up
AT1G77750	3.40542	3.89884e-69	1.56708e-68	Up
AT1G77760	6.33876	0	0	Up
AT1G77855	3.85188	1.27828e-11	2.2865e-11	Up
AT1G77860	5.24222	0.0001843	0.000254895	Up
AT1G77870	6.68609	1.36685e-07	2.15722e-07	Up
AT1G77940	2.61555	0	0	Up
AT1G78040	2.60191	0	0	Up
AT1G78060	3.99981	4.24673e-80	1.85813e-79	Up
AT1G78090	4.94314	0.000611067	0.000820687	Up
AT1G78120	2.99177	2.19331e-06	3.30833e-06	Up
AT1G78170	4.10677	8.08082e-188	6.27249e-187	Up
AT1G78180	1.80419	1.4607e-35	4.071e-35	Up
AT1G78210	1.93291	1.19681e-22	2.74594e-22	Up
AT1G78230	2.17286	6.22416e-56	2.20265e-55	Up
AT1G78240	1.34478	8.30203e-199	6.74608e-198	Up
AT1G78260	2.07221	1.26373e-42	3.85531e-42	Up
AT1G78370	5.6477	1.14801e-19	2.48742e-19	Up
AT1G78430	1.58207	0.00472656	0.00601649	Up
AT1G78490	3.19406	2.66973e-56	9.48942e-56	Up
AT1G78530	3.24138	9.07949e-20	1.97216e-19	Up
AT1G78580	2.43457	1.5804e-124	9.1004e-124	Up
AT1G78610	1.87727	2.51979e-50	8.40424e-50	Up
AT1G78630	2.1854	0	0	Up
AT1G78650	1.89373	2.57613e-30	6.71098e-30	Up
AT1G78690	1.71174	1.65432e-19	3.57153e-19	Up
AT1G78730	2.91649	9.69209e-20	2.10413e-19	Up
AT1G78750	1.48107	1.42348e-08	2.32636e-08	Up
AT1G78760	4.00457	0.00493379	0.00627417	Up
AT1G78770	1.5952	2.47102e-11	4.38042e-11	Up
AT1G78780	1.02587	4.27872e-05	6.10262e-05	Up
AT1G78915	1.77648	1.26813e-54	4.43392e-54	Up
AT1G78930	3.09576	1.206e-88	5.65141e-88	Up
AT1G78940	1.96448	0.000416081	0.000564009	Up
AT1G78950	4.6779	2.98007e-05	4.2745e-05	Up
AT1G78970	2.34608	8.00712e-17	1.63691e-16	Up
AT1G79060	1.7623	1.31732e-21	2.96728e-21	Up
AT1G79080	1.42515	6.8715e-22	1.55651e-21	Up
AT1G79110	3.32716	1.9592e-78	8.46471e-78	Up
AT1G79120	2.15026	1.45304e-08	2.37338e-08	Up
AT1G79150	3.72837	2.80662e-191	2.21293e-190	Up
AT1G79220	1.82678	3.42623e-13	6.39853e-13	Up
AT1G79260	2.1034	5.97071e-24	1.40022e-23	Up
AT1G79390	1.9163	1.51775e-53	5.24466e-53	Up
AT1G79470	3.26015	3.13618e-67	1.23778e-66	Up
AT1G79490	2.26206	6.12204e-49	2.01152e-48	Up
AT1G79500	5.05887	1.43763e-52	4.9144e-52	Up
AT1G79560	2.95841	0	0	Up
AT1G79620	3.66719	9.34332e-14	1.76816e-13	Up
AT1G79640	1.46272	4.69169e-20	1.0246e-19	Up
AT1G79660	1.48794	5.49702e-77	2.34697e-76	Up
AT1G79720	1.3334	9.59759e-17	1.95805e-16	Up
AT1G79760	2.2599	0.0246199	0.0297563	Up
AT1G79770	2.64502	3.46532e-22	7.89124e-22	Up
AT1G79820	2.57507	1.53288e-21	3.44691e-21	Up
AT1G79840	2.95463	1.80344e-10	3.12263e-10	Up
AT1G79850	1.80005	0	0	Up
AT1G79880	1.0041	1.6201e-25	3.90944e-25	Up
AT1G79890	3.3966	1.95175e-15	3.85737e-15	Up
AT1G79990	2.10611	1.14102e-215	9.85143e-215	Up
AT1G80050	2.67513	3.50879e-47	1.12937e-46	Up
AT1G80060	1.67581	9.23585e-16	1.83832e-15	Up
AT1G80080	3.37304	1.89038e-49	6.24935e-49	Up
AT1G80150	2.08128	2.59483e-39	7.58323e-39	Up
AT1G80170	2.95301	1.45999e-30	3.81614e-30	Up
AT1G80245	1.87303	2.27016e-37	6.47221e-37	Up
AT1G80260	1.63697	4.19361e-82	1.86206e-81	Up
AT1G80270	4.11917	1.83138e-121	1.03581e-120	Up
AT1G80280	2.88306	1.1464e-45	3.61668e-45	Up
AT1G80480	1.09492	1.33726e-75	5.64858e-75	Up
AT1G80530	2.18357	4.87718e-83	2.1836e-82	Up
AT1G80620	1.01677	1.40006e-34	3.85389e-34	Up
AT1G80640	3.92885	1.58474e-177	1.18455e-176	Up
AT1G80690	3.97491	4.80224e-10	8.22475e-10	Up
AT1G80700	1.90072	1.61301e-31	4.26928e-31	Up
AT1G80720	2.99838	1.25931e-41	3.79546e-41	Up
AT1G80750	1.36401	2.41496e-67	9.5439e-67	Up
AT1G80760	1.63372	4.89653e-05	6.96296e-05	Up
AT1G80850	3.104	1.5496e-28	3.92437e-28	Up
AT1G80870	2.60219	1.04786e-37	2.99926e-37	Up
AT1G80880	2.83345	6.52468e-21	1.44794e-20	Up
AT1G80890	1.27488	3.09195e-20	6.77705e-20	Up
AT1G80980	2.37684	4.53458e-25	1.08574e-24	Up
AT2G01070	2.34117	2.98271e-76	1.26524e-75	Up
AT2G01090	1.41844	8.04789e-29	2.04798e-28	Up
AT2G01120	3.20533	3.26794e-28	8.22925e-28	Up
AT2G01130	1.57484	1.33006e-64	5.12891e-64	Up
AT2G01150	3.77826	9.74789e-39	2.82985e-38	Up
AT2G01200	1.96371	2.14957e-06	3.24306e-06	Up
AT2G01210	4.92793	5.07551e-08	8.13143e-08	Up
AT2G01250	1.95888	0	0	Up
AT2G01390	1.76294	3.1054e-14	5.95245e-14	Up
AT2G01420	1.37064	2.19404e-175	1.62437e-174	Up
AT2G01505	2.60895	1.15883e-06	1.76699e-06	Up
AT2G01510	2.81631	6.82923e-22	1.54743e-21	Up
AT2G01520	3.92407	0.0207931	0.0252986	Up
AT2G01530	2.51454	0.0018468	0.00241226	Up
AT2G01610	5.07802	1.66851e-08	2.71897e-08	Up
AT2G01630	1.8991	1.86847e-22	4.27389e-22	Up
AT2G01640	1.05519	2.2833e-11	4.05244e-11	Up
AT2G01730	1.41767	9.54393e-06	1.39926e-05	Up
AT2G01740	2.00138	1.50702e-17	3.12773e-17	Up
AT2G01750	2.39351	5.69953e-52	1.93478e-51	Up
AT2G01760	3.4065	3.79527e-30	9.85878e-30	Up
AT2G01830	3.32222	2.62402e-60	9.72206e-60	Up
AT2G01880	4.20804	0.00850426	0.0106412	Up
AT2G01905	1.59372	0.0179567	0.0219558	Up
AT2G01910	1.75228	4.40017e-164	3.10125e-163	Up
AT2G01913	2.18016	8.23552e-12	1.48081e-11	Up
AT2G01918	1.00379	6.6829e-16	1.33474e-15	Up
AT2G01950	1.18604	6.16588e-24	1.44566e-23	Up
AT2G01990	2.47034	2.79399e-11	4.94627e-11	Up
AT2G02020	3.61566	4.06834e-60	1.50362e-59	Up
AT2G02070	1.34295	5.42843e-60	2.00312e-59	Up
AT2G02100	3.18421	0	0	Up
AT2G02130	2.71452	2.00712e-156	1.36379e-155	Up
AT2G02150	3.10753	6.19877e-39	1.80227e-38	Up
AT2G02170	1.53112	3.05671e-85	1.39381e-84	Up
AT2G02300	3.27165	0.00135921	0.00178783	Up
AT2G02380	2.69464	0.00450034	0.00573722	Up
AT2G02480	1.03603	5.65145e-17	1.15906e-16	Up
AT2G02500	3.02177	1.92405e-63	7.34253e-63	Up
AT2G02540	2.52076	2.08712e-18	4.40355e-18	Up
AT2G02590	1.34879	1.66442e-08	2.71251e-08	Up
AT2G02740	2.16703	1.2378e-67	4.90842e-67	Up
AT2G02750	1.44185	1.59301e-11	2.84054e-11	Up
AT2G02765	1.45833	6.5946e-38	1.89375e-37	Up
AT2G02780	4.63629	2.88715e-127	1.68798e-126	Up
AT2G02790	2.78246	5.27061e-74	2.19843e-73	Up
AT2G02850	1.50886	0.000305515	0.000417233	Up
AT2G02950	3.10734	0	0	Up
AT2G03090	5.3535	1.75121e-09	2.94356e-09	Up
AT2G03220	1.33498	1.04885e-30	2.74663e-30	Up
AT2G03260	2.63094	1.25456e-13	2.36607e-13	Up
AT2G03350	3.57807	1.65333e-133	1.00323e-132	Up
AT2G03380	1.84842	7.52493e-13	1.39388e-12	Up
AT2G03420	1.65562	5.17879e-48	1.68132e-47	Up
AT2G03480	2.63372	3.82755e-53	1.31764e-52	Up
AT2G03500	1.05851	9.03941e-06	1.32696e-05	Up
AT2G03550	2.7238	2.81054e-49	9.28106e-49	Up
AT2G03670	2.0071	3.21633e-29	8.22561e-29	Up
AT2G03680	1.15932	2.28753e-67	9.0437e-67	Up
AT2G03780	1.23943	1.20413e-28	3.0553e-28	Up
AT2G03880	2.27734	2.92145e-07	4.55593e-07	Up
AT2G03965	2.67046	8.98862e-05	0.00012628	Up
AT2G04030	3.02464	0	0	Up
AT2G04050	1.19852	2.60935e-80	1.14266e-79	Up
AT2G04235	1.32589	4.44436e-16	8.91549e-16	Up
AT2G04270	1.0798	9.21517e-67	3.6234e-66	Up
AT2G04280	2.66364	1.80683e-212	1.53724e-211	Up
AT2G04360	1.28465	1.51027e-54	5.27878e-54	Up
AT2G04450	3.01424	1.60441e-10	2.78375e-10	Up
AT2G04530	2.87225	3.08101e-108	1.63054e-107	Up
AT2G04570	2.82527	1.41184e-20	3.11436e-20	Up
AT2G04650	1.01942	2.86904e-06	4.30623e-06	Up
AT2G04660	1.96386	5.61807e-36	1.57245e-35	Up
AT2G04780	4.67128	1.37384e-54	4.80272e-54	Up
AT2G04845	1.27078	7.04565e-12	1.26839e-11	Up
AT2G04850	1.9975	3.04449e-10	5.24035e-10	Up
AT2G04860	2.89598	6.14974e-27	1.51909e-26	Up
AT2G04940	1.00401	6.18278e-22	1.40201e-21	Up
AT2G05120	2.8197	6.62326e-93	3.19356e-92	Up
AT2G05210	2.42389	9.31614e-68	3.69914e-67	Up
AT2G05220	1.64561	6.9007e-221	6.09848e-220	Up
AT2G05655	5.63789	8.90219e-06	1.30764e-05	Up
AT2G05760	2.08021	1.53916e-16	3.12191e-16	Up
AT2G05790	4.49968	1.57293e-208	1.31898e-207	Up
AT2G05810	4.12859	3.37268e-40	9.99707e-40	Up
AT2G05830	1.42182	2.63823e-66	1.03271e-65	Up
AT2G05920	3.00102	0	0	Up
AT2G05990	1.51367	8.72491e-192	6.89744e-191	Up
AT2G06850	3.81474	2.87499e-304	3.34311e-303	Up
AT2G06925	2.81077	4.21926e-62	1.59277e-61	Up
AT2G07170	3.23178	2.09722e-08	3.40411e-08	Up
AT2G07340	1.97576	3.95443e-31	1.04048e-30	Up
AT2G07690	3.79212	2.48535e-82	1.10566e-81	Up
AT2G09990	1.56015	2.3306e-114	1.27521e-113	Up
AT2G10940	4.98464	7.04517e-30	1.82219e-29	Up
AT2G11035	2.26429	0.00035466	0.000482559	Up
AT2G11910	1.785	7.56466e-296	8.62437e-295	Up
AT2G12170	2.49301	1.28043e-57	4.60818e-57	Up
AT2G12400	2.37705	2.67435e-53	9.22162e-53	Up
AT2G12462	3.5125	1.51443e-16	3.07292e-16	Up
AT2G12480	5.08565	0.00034743	0.00047306	Up
AT2G13555	1.62675	0.0113268	0.0140582	Up
AT2G13570	2.09704	0.0142958	0.0176175	Up
AT2G13600	2.39631	1.80949e-21	4.06154e-21	Up
AT2G13610	1.65897	2.53123e-43	7.77975e-43	Up
AT2G13690	2.88331	2.29709e-29	5.88616e-29	Up
AT2G13820	5.21323	5.08928e-14	9.70729e-14	Up
AT2G14060	2.13231	0.000107218	0.000150071	Up
AT2G14460	1.37878	5.70677e-16	1.14228e-15	Up
AT2G14520	2.51857	5.54223e-12	1.00057e-11	Up
AT2G14530	1.18705	1.68219e-24	3.98729e-24	Up
AT2G14580	3.95243	0.0177117	0.0216663	Up
AT2G14660	1.88821	7.18225e-16	1.43324e-15	Up
AT2G14775	1.04241	0.000343243	0.00046757	Up
AT2G14800	1.93627	3.78671e-05	5.41191e-05	Up
AT2G14860	2.84147	1.2341e-08	2.01969e-08	Up
AT2G14880	1.53547	2.08473e-70	8.4619e-70	Up
AT2G14890	4.72716	3.55745e-306	4.16205e-305	Up
AT2G14900	4.08101	5.62836e-184	4.29889e-183	Up
AT2G15000	3.34371	1.16007e-84	5.26231e-84	Up
AT2G15050	2.60288	1.19701e-245	1.15406e-244	Up
AT2G15090	5.59061	0	0	Up
AT2G15130	4.28023	0.00222817	0.00289722	Up
AT2G15280	2.37316	9.86312e-38	2.82463e-37	Up
AT2G15290	1.47433	7.60352e-52	2.57653e-51	Up
AT2G15440	1.82978	0.00351264	0.00451011	Up
AT2G15620	2.34749	6.71047e-279	7.20808e-278	Up
AT2G15630	2.70255	9.98124e-21	2.20825e-20	Up
AT2G15690	1.95563	1.21766e-65	4.7399e-65	Up
AT2G15790	1.62009	7.32475e-19	1.55985e-18	Up
AT2G15970	1.28448	8.9642e-164	6.30317e-163	Up
AT2G16250	1.67276	8.42888e-41	2.51763e-40	Up
AT2G16270	3.46585	3.69887e-43	1.13552e-42	Up
AT2G16390	1.58881	1.8531e-24	4.38547e-24	Up
AT2G16440	3.2001	7.07909e-43	2.1672e-42	Up
AT2G16570	1.46208	8.9771e-05	0.000126126	Up
AT2G16630	3.23089	6.34642e-27	1.56749e-26	Up
AT2G16750	4.08133	3.72819e-21	8.31661e-21	Up
AT2G16770	1.29569	1.75147e-07	2.75347e-07	Up
AT2G16780	2.57839	2.14537e-111	1.15578e-110	Up
AT2G16800	1.50447	1.6229e-49	5.37104e-49	Up
AT2G16850	3.48532	5.97784e-22	1.35569e-21	Up
AT2G17040	2.6781	6.00175e-55	2.10513e-54	Up
AT2G17070	4.5223	0.00317992	0.00409443	Up
AT2G17140	1.99683	1.04149e-18	2.21029e-18	Up
AT2G17210	2.34005	2.57085e-12	4.68725e-12	Up
AT2G17230	4.33007	7.48209e-140	4.70325e-139	Up
AT2G17240	1.15972	2.83368e-60	1.04952e-59	Up
AT2G17250	1.27182	1.68196e-38	4.86397e-38	Up
AT2G17300	3.5901	4.14926e-54	1.44282e-53	Up
AT2G17360	1.6952	0	0	Up
AT2G17442	3.22134	6.46994e-10	1.1036e-09	Up
AT2G17470	2.80436	0.00342409	0.00440018	Up
AT2G17480	1.90686	2.63575e-149	1.73368e-148	Up
AT2G17525	1.20164	1.121e-21	2.52833e-21	Up
AT2G17620	3.82587	0.0264305	0.0318639	Up
AT2G17630	4.17938	1.0138e-19	2.20003e-19	Up
AT2G17670	2.2644	8.89512e-38	2.55019e-37	Up
AT2G17695	1.24628	8.97469e-21	1.98702e-20	Up
AT2G17770	2.9747	0.00511194	0.00649562	Up
AT2G17780	2.50508	2.20497e-80	9.66182e-80	Up
AT2G17830	2.4675	3.64542e-18	7.64603e-18	Up
AT2G17970	1.55941	7.62272e-22	1.72574e-21	Up
AT2G17972	1.16444	2.51032e-15	4.9478e-15	Up
AT2G18010	5.03883	0.000112078	0.000156712	Up
AT2G18020	1.71724	0	0	Up
AT2G18060	2.28034	1.91194e-07	3.00282e-07	Up
AT2G18110	1.14184	7.04283e-109	3.74328e-108	Up
AT2G18120	1.75228	5.23053e-06	7.7613e-06	Up
AT2G18190	2.26871	1.0543e-07	1.6711e-07	Up
AT2G18193	2.99493	4.57213e-282	4.94917e-281	Up
AT2G18220	2.56189	4.07758e-133	2.46499e-132	Up
AT2G18230	1.20026	7.52749e-09	1.23985e-08	Up
AT2G18290	1.48587	1.4344e-70	5.83687e-70	Up
AT2G18300	2.84827	0	0	Up
AT2G18328	5.75358	1.24591e-20	2.75152e-20	Up
AT2G18330	2.18751	2.00756e-58	7.28754e-58	Up
AT2G18360	3.76309	8.32526e-10	1.41546e-09	Up
AT2G18390	1.51848	8.5005e-42	2.569e-41	Up
AT2G18400	3.66891	1.87458e-49	6.19811e-49	Up
AT2G18450	3.96255	0.0191055	0.0233102	Up
AT2G18500	2.76366	1.10161e-07	1.74451e-07	Up
AT2G18520	3.86262	3.78669e-27	9.39577e-27	Up
AT2G18570	1.61446	6.82137e-06	1.00756e-05	Up
AT2G18630	1.47139	5.66653e-42	1.71673e-41	Up
AT2G18650	1.99323	8.32038e-12	1.49582e-11	Up
AT2G18720	2.67847	0.0167739	0.0205539	Up
AT2G18850	1.44399	2.65865e-18	5.59591e-18	Up
AT2G18890	4.69108	4.07481e-38	1.1732e-37	Up
AT2G18900	2.4509	5.2735e-128	3.10217e-127	Up
AT2G18910	1.71058	3.30894e-45	1.03721e-44	Up
AT2G18969	2.32203	0.0224309	0.0272108	Up
AT2G18980	1.75979	0.000747781	0.000999184	Up
AT2G18990	2.85727	1.39972e-60	5.20253e-60	Up
AT2G19090	1.58881	3.06889e-09	5.12149e-09	Up
AT2G19170	4.57547	6.307e-28	1.58309e-27	Up
AT2G19380	1.21393	1.04126e-05	1.52427e-05	Up
AT2G19385	2.49019	5.70196e-57	2.04055e-56	Up
AT2G19400	1.34827	5.65267e-16	1.13167e-15	Up
AT2G19440	3.32266	0.0356334	0.0425287	Up
AT2G19490	1.68954	3.84035e-20	8.40424e-20	Up
AT2G19520	1.07785	6.86156e-39	1.99415e-38	Up
AT2G19530	2.2822	5.88201e-09	9.72336e-09	Up
AT2G19580	1.96599	7.28992e-08	1.1617e-07	Up
AT2G19600	1.4327	3.15304e-23	7.2989e-23	Up
AT2G19620	4.22498	5.38187e-156	3.64976e-155	Up
AT2G19660	3.58587	1.66931e-21	3.74929e-21	Up
AT2G19670	5.51579	2.87516e-30	7.48254e-30	Up
AT2G19680	1.82655	3.07554e-48	1.00159e-47	Up
AT2G19690	2.09031	1.14309e-06	1.74351e-06	Up
AT2G19720	4.09742	1.91169e-33	5.18405e-33	Up
AT2G19730	1.1527	7.62017e-157	5.18611e-156	Up
AT2G19740	1.13364	2.07935e-93	1.00584e-92	Up
AT2G19750	1.72978	5.07135e-120	2.84834e-119	Up
AT2G19780	3.47883	1.55027e-16	3.14413e-16	Up
AT2G19870	1.19798	8.09169e-49	2.6537e-48	Up
AT2G19920	2.60441	1.91064e-07	3.001e-07	Up
AT2G19940	1.90508	8.56195e-86	3.92202e-85	Up
AT2G19980	3.9526	0.0174797	0.0213913	Up
AT2G19990	3.38964	3.97788e-06	5.93023e-06	Up
AT2G20020	1.24589	1.67401e-50	5.59754e-50	Up
AT2G20060	1.40822	4.61408e-66	1.80344e-65	Up
AT2G20180	1.8696	1.20829e-66	4.74745e-66	Up
AT2G20240	1.99386	1.22412e-16	2.49036e-16	Up
AT2G20290	2.5394	1.78737e-45	5.62445e-45	Up
AT2G20300	1.58855	1.715e-62	6.4928e-62	Up
AT2G20340	1.93122	1.44021e-24	3.41682e-24	Up
AT2G20370	1.62117	1.996e-63	7.6157e-63	Up
AT2G20390	2.80179	7.60391e-83	3.39788e-82	Up
AT2G20450	2.38503	1.59456e-190	1.25349e-189	Up
AT2G20490	1.94632	4.5466e-172	3.32157e-171	Up
AT2G20500	1.41379	1.46057e-05	2.12342e-05	Up
AT2G20515	4.22641	0.00246472	0.00319649	Up
AT2G20530	2.37598	7.79065e-137	4.81927e-136	Up
AT2G20540	2.3626	1.82806e-08	2.97389e-08	Up
AT2G20585	2.47823	1.76784e-37	5.04902e-37	Up
AT2G20635	1.17501	0.000237115	0.000326091	Up
AT2G20680	2.51595	2.22158e-27	5.53457e-27	Up
AT2G20710	7.08459	1.08837e-11	1.95113e-11	Up
AT2G20800	6.00805	6.09538e-06	9.02101e-06	Up
AT2G20835	4.36458	1.02822e-20	2.27411e-20	Up
AT2G20840	2.23087	7.25149e-43	2.21965e-42	Up
AT2G20850	1.51674	2.69167e-58	9.75743e-58	Up
AT2G20980	3.73113	6.93227e-11	1.21565e-10	Up
AT2G21050	4.13276	3.99362e-31	1.05053e-30	Up
AT2G21070	1.42589	7.71188e-19	1.6408e-18	Up
AT2G21080	2.50457	3.49505e-67	1.37916e-66	Up
AT2G21090	1.51987	3.38604e-15	6.64948e-15	Up
AT2G21140	1.19809	3.23462e-08	5.2172e-08	Up
AT2G21200	5.97202	1.75918e-06	2.66538e-06	Up
AT2G21210	6.35287	4.28881e-61	1.60403e-60	Up
AT2G21250	2.47161	2.9468e-139	1.84628e-138	Up
AT2G21330	1.17775	8.42509e-296	9.60012e-295	Up
AT2G21340	1.52772	4.78977e-47	1.53931e-46	Up
AT2G21370	2.28849	3.99742e-63	1.52079e-62	Up
AT2G21380	1.13183	2.43704e-44	7.56335e-44	Up
AT2G21385	1.38816	2.50473e-107	1.31594e-106	Up
AT2G21440	1.73292	2.7055e-164	1.90876e-163	Up
AT2G21450	5.45441	7.19259e-05	0.000101578	Up
AT2G21540	3.31596	6.71065e-219	5.87119e-218	Up
AT2G21550	1.69002	0.0305698	0.0366729	Up
AT2G21580	1.80709	1.59931e-185	1.22959e-184	Up
AT2G21590	2.35595	1.70343e-25	4.10769e-25	Up
AT2G21640	2.21281	3.06526e-83	1.37531e-82	Up
AT2G21660	3.44238	0	0	Up
AT2G21710	2.89136	1.14057e-45	3.59882e-45	Up
AT2G21720	4.59643	0.00289716	0.00373884	Up
AT2G21770	4.72291	2.45893e-07	3.84292e-07	Up
AT2G21790	3.67014	0	0	Up
AT2G21830	1.84558	6.43729e-27	1.58937e-26	Up
AT2G21860	1.52953	2.16265e-69	8.7041e-69	Up
AT2G21880	3.26555	3.10423e-16	6.25165e-16	Up
AT2G22000	1.05951	0.000868083	0.00115449	Up
AT2G22070	2.21795	1.70837e-12	3.13518e-12	Up
AT2G22122	1.45755	3.69643e-12	6.70738e-12	Up
AT2G22125	1.5892	8.80775e-265	9.10221e-264	Up
AT2G22140	3.60177	4.65586e-08	7.46823e-08	Up
AT2G22170	3.48026	0	0	Up
AT2G22190	3.98122	4.55799e-30	1.18225e-29	Up
AT2G22200	3.29605	3.63809e-10	6.24927e-10	Up
AT2G22230	3.86842	2.51964e-79	1.09606e-78	Up
AT2G22400	1.1246	7.2544e-97	3.58856e-96	Up
AT2G22410	3.79508	6.17256e-19	1.31676e-18	Up
AT2G22490	1.56717	3.76228e-48	1.22315e-47	Up
AT2G22600	5.88124	8.98662e-06	1.31958e-05	Up
AT2G22610	4.21499	1.70124e-08	2.77144e-08	Up
AT2G22620	4.02438	1.42966e-10	2.48382e-10	Up
AT2G22650	1.18153	1.80218e-24	4.26834e-24	Up
AT2G22670	2.11382	1.29263e-246	1.24913e-245	Up
AT2G22730	1.54528	4.43613e-08	7.12503e-08	Up
AT2G22770	4.01653	1.69703e-84	7.68809e-84	Up
AT2G22795	2.33313	2.24439e-255	2.24857e-254	Up
AT2G22810	2.02516	0.00705065	0.00888272	Up
AT2G22830	2.58264	8.22089e-26	1.99478e-25	Up
AT2G22840	1.46317	1.35793e-21	3.05746e-21	Up
AT2G22870	1.77864	2.91082e-45	9.13095e-45	Up
AT2G22900	1.21167	6.57492e-12	1.18456e-11	Up
AT2G23000	4.74611	2.13754e-23	4.96348e-23	Up
AT2G23010	4.10283	6.66758e-26	1.62049e-25	Up
AT2G23060	3.73145	0.0318884	0.0382024	Up
AT2G23093	1.2779	1.35387e-08	2.21345e-08	Up
AT2G23100	1.52565	2.54652e-53	8.78516e-53	Up
AT2G23120	2.83042	0	0	Up
AT2G23130	3.66086	2.86472e-89	1.34906e-88	Up
AT2G23180	2.46254	8.06458e-41	2.40916e-40	Up
AT2G23210	1.69378	1.81775e-09	3.05393e-09	Up
AT2G23350	1.28624	4.23824e-154	2.84752e-153	Up
AT2G23360	2.92899	5.9598e-33	1.60475e-32	Up
AT2G23380	1.74659	4.42682e-67	1.74455e-66	Up
AT2G23470	1.23185	3.29809e-14	6.31545e-14	Up
AT2G23520	1.02452	1.293e-25	3.12695e-25	Up
AT2G23560	3.73814	1.11512e-23	2.60348e-23	Up
AT2G23600	1.49537	4.96932e-172	3.62912e-171	Up
AT2G23610	1.38103	2.20973e-94	1.0771e-93	Up
AT2G23690	2.09753	8.90936e-41	2.66039e-40	Up
AT2G23700	2.13418	2.9788e-24	7.02336e-24	Up
AT2G23930	1.18691	4.50319e-60	1.66375e-59	Up
AT2G23940	1.64002	1.46957e-39	4.31697e-39	Up
AT2G23950	2.54267	2.20175e-59	8.07063e-59	Up
AT2G23970	2.21395	0.0283003	0.034034	Up
AT2G24010	2.24821	0.0146792	0.0180726	Up
AT2G24030	1.76244	0.0142574	0.0175718	Up
AT2G24060	1.76819	1.69706e-114	9.29048e-114	Up
AT2G24090	1.60843	2.74667e-186	2.1226e-185	Up
AT2G24120	2.81837	0	0	Up
AT2G24170	1.52814	2.45373e-07	3.83509e-07	Up
AT2G24190	1.33404	1.52454e-16	3.09284e-16	Up
AT2G24230	1.6529	1.66735e-15	3.3015e-15	Up
AT2G24255	3.4059	1.24228e-12	2.28662e-12	Up
AT2G24290	2.27807	9.34067e-67	3.67137e-66	Up
AT2G24300	2.73541	2.25801e-18	4.75933e-18	Up
AT2G24310	3.44969	0.0240642	0.0291098	Up
AT2G24350	4.24406	4.24417e-19	9.08062e-19	Up
AT2G24390	2.96902	3.59668e-23	8.3167e-23	Up
AT2G24440	2.84871	1.83258e-06	2.77439e-06	Up
AT2G24540	2.65133	6.65435e-42	2.0128e-41	Up
AT2G24560	4.91529	0.000749221	0.00100098	Up
AT2G24630	3.506	4.23943e-52	1.44123e-51	Up
AT2G24645	5.46171	1.51124e-15	2.99438e-15	Up
AT2G24680	1.14397	0.0189114	0.0230815	Up
AT2G24700	1.32255	0.000242933	0.000333742	Up
AT2G24762	4.15387	1.20007e-12	2.21008e-12	Up
AT2G24800	6.6847	4.42658e-08	7.11024e-08	Up
AT2G24970	5.03284	2.63254e-08	4.25788e-08	Up
AT2G25060	7.70301	2.70586e-10	4.6636e-10	Up
AT2G25210	2.13186	7.63258e-197	6.14736e-196	Up
AT2G25220	3.28433	3.89947e-37	1.10887e-36	Up
AT2G25270	5.57284	3.12539e-16	6.29365e-16	Up
AT2G25310	1.10389	5.08726e-49	1.67335e-48	Up
AT2G25355	3.02322	4.64414e-33	1.25258e-32	Up
AT2G25370	3.95227	0.0184278	0.0225135	Up
AT2G25420	1.57425	1.26929e-23	2.96014e-23	Up
AT2G25480	3.66547	1.01371e-107	5.33923e-107	Up
AT2G25570	1.69028	3.83459e-17	7.89604e-17	Up
AT2G25620	1.07168	3.90426e-15	7.65498e-15	Up
AT2G25640	2.44772	2.91806e-40	8.66053e-40	Up
AT2G25690	1.40633	2.29769e-14	4.41793e-14	Up
AT2G25800	1.37759	6.93886e-117	3.83767e-116	Up
AT2G25830	1.97487	6.61328e-62	2.4898e-61	Up
AT2G25840	2.6237	9.42777e-176	6.99221e-175	Up
AT2G25890	2.72339	0.0141907	0.0174938	Up
AT2G25950	1.20505	2.78314e-26	6.81149e-26	Up
AT2G26040	1.48924	9.93722e-06	1.4561e-05	Up
AT2G26100	1.18706	7.28644e-16	1.45376e-15	Up
AT2G26110	1.56006	4.53152e-64	1.74198e-63	Up
AT2G26180	3.81295	0.0102371	0.0127371	Up
AT2G26250	2.88964	0	0	Up
AT2G26270	3.07987	3.37345e-22	7.68453e-22	Up
AT2G26330	3.37417	0	0	Up
AT2G26360	2.65283	3.40819e-06	5.0965e-06	Up
AT2G26515	2.60518	0.00240094	0.00311569	Up
AT2G26550	1.47745	6.80774e-48	2.20574e-47	Up
AT2G26580	2.3426	3.77099e-94	1.83386e-93	Up
AT2G26640	2.18598	1.72663e-81	7.62629e-81	Up
AT2G26680	1.58651	4.09843e-48	1.33161e-47	Up
AT2G26695	5.10767	8.57295e-48	2.77297e-47	Up
AT2G26700	1.37217	1.70328e-06	2.58198e-06	Up
AT2G26730	2.03149	3.68007e-135	2.2493e-134	Up
AT2G26760	4.47514	2.41654e-08	3.91304e-08	Up
AT2G26790	3.23138	5.19547e-53	1.7862e-52	Up
AT2G26840	1.95163	7.02225e-15	1.36865e-14	Up
AT2G26860	1.56584	1.48353e-25	3.58318e-25	Up
AT2G26900	1.36437	4.49098e-130	2.67104e-129	Up
AT2G26910	2.58685	0	0	Up
AT2G26930	1.47635	1.54402e-45	4.86524e-45	Up
AT2G26980	1.75189	0	0	Up
AT2G27040	3.5568	7.19318e-100	3.62665e-99	Up
AT2G27060	3.42302	2.46465e-134	1.50249e-133	Up
AT2G27080	1.74232	5.56974e-83	2.49207e-82	Up
AT2G27130	2.97752	6.09165e-12	1.09834e-11	Up
AT2G27140	1.17432	0.0324898	0.0388962	Up
AT2G27330	1.1213	7.93171e-13	1.46729e-12	Up
AT2G27340	1.52778	6.67134e-26	1.62122e-25	Up
AT2G27385	2.75736	0	0	Up
AT2G27402	6.35007	5.13809e-57	1.84033e-56	Up
AT2G27470	2.67768	1.23229e-38	3.57194e-38	Up
AT2G27530	1.52106	0	0	Up
AT2G27610	2.8688	1.44642e-14	2.79472e-14	Up
AT2G27630	2.893	5.38679e-08	8.61828e-08	Up
AT2G27650	7.3805	2.10583e-09	3.53142e-09	Up
AT2G27680	1.18366	1.22634e-107	6.45592e-107	Up
AT2G27690	3.3114	2.0624e-15	4.07375e-15	Up
AT2G27710	2.4358	0	0	Up
AT2G27720	1.99346	0	0	Up
AT2G27740	4.11273	0.000390114	0.0005297	Up
AT2G27770	2.97882	6.40692e-78	2.75846e-77	Up
AT2G27775	3.75743	6.34646e-61	2.36852e-60	Up
AT2G27800	1.06314	1.05363e-07	1.6703e-07	Up
AT2G27810	3.13853	5.25073e-132	3.15576e-131	Up
AT2G27840	2.9536	3.99681e-92	1.91878e-91	Up
AT2G27920	1.86619	2.96336e-06	4.44398e-06	Up
AT2G27930	4.74276	0.00135754	0.00178586	Up
AT2G27960	1.09737	2.96511e-32	7.92293e-32	Up
AT2G27970	1.67387	2.67516e-10	4.61221e-10	Up
AT2G27990	1.7202	7.89466e-06	1.16314e-05	Up
AT2G28000	3.66934	0	0	Up
AT2G28040	5.03223	0.000117656	0.000164336	Up
AT2G28050	6.0022	1.63956e-22	3.75521e-22	Up
AT2G28070	2.288	1.85289e-100	9.37568e-100	Up
AT2G28080	2.57979	3.89049e-50	1.29553e-49	Up
AT2G28100	1.89975	7.91165e-98	3.93688e-97	Up
AT2G28105	2.17292	4.38811e-08	7.05168e-08	Up
AT2G28140	6.88354	4.76356e-11	8.38778e-11	Up
AT2G28150	4.24857	6.8258e-170	4.93173e-169	Up
AT2G28190	1.36891	0	0	Up
AT2G28230	1.35888	6.64413e-23	1.5296e-22	Up
AT2G28260	2.19626	9.65661e-25	2.29877e-24	Up
AT2G28310	2.43937	7.47433e-91	3.55411e-90	Up
[truncated: 9,625 more rows]

## Sheet: Table S5
Table S5. The DEGs of SALK_083115_LIN-vs-WT_LIN.
gene_id	log2FoldChange	p-value	q-value	Regulation
AT1G01080	1.89634	7.82192e-112	4.18949e-111	Up
AT1G01100	1.43206	2.37e-69	9.43812e-69	Up
AT1G01110	2.46193	2.2143e-10	3.8416e-10	Up
AT1G01120	1.95222	0	0	Up
AT1G01130	2.58857	9.26427e-26	2.24227e-25	Up
AT1G01190	1.77352	0.011436	0.0141849	Up
AT1G01200	2.78344	0.0102815	0.0127902	Up
AT1G01225	1.1953	0.0302102	0.0362077	Up
AT1G01250	2.9363	0.00790157	0.00990819	Up
AT1G01300	2.9066	5.932e-221	5.16137e-220	Up
AT1G01370	1.82341	3.57738e-06	5.36253e-06	Up
AT1G01380	5.42957	2.28486e-05	3.30548e-05	Up
AT1G01420	1.2017	2.10068e-10	3.64808e-10	Up
AT1G01430	2.38967	0	0	Up
AT1G01510	1.63992	1.40257e-58	5.08187e-58	Up
AT1G01540	1.47225	3.01316e-214	2.5566e-213	Up
AT1G01570	1.93938	0.000388186	0.000527461	Up
AT1G01600	1.82649	0.00020191	0.00027848	Up
AT1G01610	3.79824	2.88725e-91	1.36365e-90	Up
AT1G01620	1.58867	0	0	Up
AT1G01630	3.02166	3.54047e-276	3.71005e-275	Up
AT1G01660	2.2453	0.000102086	0.000143064	Up
AT1G01670	1.5998	1.48389e-06	2.26329e-06	Up
AT1G01690	2.90879	3.35267e-16	6.76926e-16	Up
AT1G01700	2.85829	0.0301731	0.0361654	Up
AT1G01715	1.0791	3.09819e-07	4.8563e-07	Up
AT1G01830	1.51283	1.07157e-17	2.23759e-17	Up
AT1G01900	3.69901	9.76393e-12	1.76103e-11	Up
AT1G01920	2.70926	5.02473e-138	3.09252e-137	Up
AT1G01950	1.64999	3.9655e-91	1.87208e-90	Up
AT1G02050	1.25204	4.97844e-30	1.28734e-29	Up
AT1G02060	1.31266	1.24943e-31	3.30508e-31	Up
AT1G02065	5.27764	4.62792e-05	6.59379e-05	Up
AT1G02070	3.7048	0.0372487	0.0443474	Up
AT1G02110	2.25111	4.14501e-75	1.72972e-74	Up
AT1G02180	2.57226	1.32196e-09	2.24259e-09	Up
AT1G02205	4.20267	2.41061e-18	5.095e-18	Up
AT1G02280	1.22489	2.73748e-170	1.95859e-169	Up
AT1G02290	1.84643	1.12579e-19	2.44257e-19	Up
AT1G02335	3.90826	4.46117e-12	8.1265e-12	Up
AT1G02350	2.0524	8.95315e-07	1.37608e-06	Up
AT1G02370	2.01666	6.41829e-38	1.84332e-37	Up
AT1G02530	4.04683	0.00416505	0.00532686	Up
AT1G02630	4.6071	0.00218519	0.00284053	Up
AT1G02640	1.86986	1.77172e-196	1.40058e-195	Up
AT1G02690	1.26185	5.25697e-13	9.84195e-13	Up
AT1G02705	5.5462	2.8233e-10	4.88096e-10	Up
AT1G02720	2.7514	8.69802e-30	2.24041e-29	Up
AT1G02730	4.87176	7.90938e-29	2.00725e-28	Up
AT1G02780	1.01438	2.34239e-259	2.31918e-258	Up
AT1G02810	4.93952	0.000785706	0.00104982	Up
AT1G02820	1.80245	1.16486e-19	2.52604e-19	Up
AT1G02870	2.20239	1.15547e-113	6.24729e-113	Up
AT1G02950	1.57646	3.30286e-05	4.74384e-05	Up
AT1G02970	3.37453	7.68661e-08	1.2309e-07	Up
AT1G03020	4.14917	1.74042e-08	2.85106e-08	Up
AT1G03100	2.68995	3.13501e-21	7.01758e-21	Up
AT1G03110	2.68732	2.82773e-44	8.78347e-44	Up
AT1G03270	3.84672	1.74532e-09	2.95061e-09	Up
AT1G03300	3.53072	3.45871e-58	1.24721e-57	Up
AT1G03310	2.29171	2.67579e-48	8.69006e-48	Up
AT1G03360	2.78682	1.89338e-54	6.56915e-54	Up
AT1G03440	1.69979	5.03033e-32	1.33885e-31	Up
AT1G03457	1.40165	1.64764e-69	6.57504e-69	Up
AT1G03510	2.93416	2.44101e-14	4.72798e-14	Up
AT1G03530	1.78262	4.89037e-57	1.74093e-56	Up
AT1G03540	1.89976	5.29222e-13	9.90619e-13	Up
AT1G03630	1.15231	5.15007e-25	1.23157e-24	Up
AT1G03687	1.72116	9.99691e-27	2.46094e-26	Up
AT1G03760	1.19382	6.7326e-31	1.76268e-30	Up
AT1G03780	4.62018	7.49939e-09	1.24469e-08	Up
AT1G03820	3.69026	0.000199422	0.000275101	Up
AT1G03830	3.9574	3.17389e-93	1.51628e-92	Up
AT1G03870	2.6374	0	0	Up
AT1G03880	6.70666	1.07299e-07	1.70881e-07	Up
AT1G03920	2.50614	0.000706935	0.000947442	Up
AT1G03980	5.79938	5.1481e-06	7.66443e-06	Up
AT1G04020	4.36375	8.48972e-24	1.98955e-23	Up
AT1G04040	6.13307	0	0	Up
AT1G04050	3.24607	5.72254e-26	1.3895e-25	Up
AT1G04090	1.79546	0.00107364	0.0014227	Up
AT1G04110	6.54608	2.57982e-07	4.05487e-07	Up
AT1G04130	1.26638	2.87392e-12	5.2655e-12	Up
AT1G04160	1.71507	1.03784e-25	2.50992e-25	Up
AT1G04180	5.22027	1.88471e-06	2.86145e-06	Up
AT1G04190	1.40644	3.43979e-44	1.06659e-43	Up
AT1G04220	3.24138	8.98269e-08	1.43444e-07	Up
AT1G04240	4.21293	2.42108e-302	2.74484e-301	Up
AT1G04250	3.51629	5.29643e-196	4.1838e-195	Up
AT1G04270	1.68741	0	0	Up
AT1G04430	3.9806	0	0	Up
AT1G04480	1.30771	3.35344e-126	1.93989e-125	Up
AT1G04520	4.76268	1.28963e-35	3.6041e-35	Up
AT1G04590	1.88764	6.01935e-56	2.11898e-55	Up
AT1G04630	1.35115	1.6466e-34	4.53586e-34	Up
AT1G04650	1.20438	0.000545455	0.000735352	Up
AT1G04660	3.23469	9.25903e-06	1.36371e-05	Up
AT1G04680	4.91766	5.03962e-168	3.56595e-167	Up
AT1G04700	1.5814	5.11791e-06	7.62002e-06	Up
AT1G04730	2.66237	7.33523e-32	1.94669e-31	Up
AT1G04800	2.93262	4.56332e-161	3.13163e-160	Up
AT1G04820	4.03688	1.47905e-121	8.35064e-121	Up
AT1G04840	2.25564	3.92041e-12	7.15931e-12	Up
AT1G04900	4.22155	1.87132e-74	7.7753e-74	Up
AT1G04990	1.05134	4.2232e-18	8.88261e-18	Up
AT1G05020	1.43007	3.31361e-16	6.69232e-16	Up
AT1G05065	1.46863	0.00490148	0.0062382	Up
AT1G05205	1.81149	3.27375e-21	7.32348e-21	Up
AT1G05210	2.86646	9.96046e-10	1.69636e-09	Up
AT1G05260	1.53563	0.0351841	0.0419696	Up
AT1G05310	3.46621	1.22944e-06	1.88035e-06	Up
AT1G05320	1.85996	1.96457e-93	9.39816e-93	Up
AT1G05420	3.40793	0.00603777	0.00763709	Up
AT1G05440	5.63512	3.63244e-05	5.2038e-05	Up
AT1G05460	3.44382	1.99389e-57	7.12326e-57	Up
AT1G05470	1.99747	2.07704e-51	6.97441e-51	Up
AT1G05490	2.97938	3.27416e-29	8.35625e-29	Up
AT1G05540	3.05759	0.0166653	0.0204199	Up
AT1G05590	2.07273	5.64574e-43	1.72633e-42	Up
AT1G05600	1.47374	4.02961e-29	1.02707e-28	Up
AT1G05620	2.26288	1.26097e-49	4.15576e-49	Up
AT1G05630	1.33443	9.2172e-40	2.707e-39	Up
AT1G05640	1.93575	2.64618e-07	4.15672e-07	Up
AT1G05720	1.17905	8.99118e-25	2.13998e-24	Up
AT1G05730	3.72869	1.93936e-18	4.10799e-18	Up
AT1G05810	1.26649	9.14424e-60	3.34988e-59	Up
AT1G05835	1.99954	2.46805e-11	4.39563e-11	Up
AT1G05850	3.02841	0	0	Up
AT1G05870	1.72728	2.63177e-47	8.45503e-47	Up
AT1G05950	1.74543	5.01748e-17	1.03115e-16	Up
AT1G05970	1.2999	1.16672e-11	2.09966e-11	Up
AT1G06000	1.53345	1.60708e-08	2.63589e-08	Up
AT1G06010	1.47724	4.05417e-12	7.39975e-12	Up
AT1G06080	3.17254	1.04007e-08	1.71841e-08	Up
AT1G06090	4.58503	0.00244698	0.00317187	Up
AT1G06143	1.9098	2.27433e-13	4.29706e-13	Up
AT1G06220	1.07191	2.03119e-72	8.30595e-72	Up
AT1G06270	1.96751	5.92688e-13	1.10697e-12	Up
AT1G06350	5.08666	5.22828e-18	1.09737e-17	Up
AT1G06360	7.02388	4.22843e-66	1.63981e-65	Up
AT1G06380	1.79109	2.83807e-31	7.47105e-31	Up
AT1G06420	4.56961	0.00279659	0.00361157	Up
AT1G06440	1.64145	1.18822e-11	2.13762e-11	Up
AT1G06475	4.39613	2.63474e-06	3.97567e-06	Up
AT1G06490	2.28764	1.39194e-12	2.57364e-12	Up
AT1G06500	1.14121	1.45196e-11	2.60501e-11	Up
AT1G06550	1.61617	1.62085e-48	5.2761e-48	Up
AT1G06560	2.52743	3.04434e-115	1.65996e-114	Up
AT1G06580	1.23832	2.62579e-09	4.41376e-09	Up
AT1G06660	3.45883	0.000734963	0.000983946	Up
AT1G06710	2.66082	1.0558e-100	5.28349e-100	Up
AT1G06720	2.43889	3.44502e-285	3.72238e-284	Up
AT1G06740	1.52088	2.03869e-11	3.64134e-11	Up
AT1G06790	2.68155	2.09224e-33	5.67415e-33	Up
AT1G06820	1.05706	7.37582e-41	2.19482e-40	Up
AT1G06830	4.6078	6.95847e-65	2.66727e-64	Up
AT1G06850	2.01833	4.14336e-17	8.52999e-17	Up
AT1G06900	1.21602	4.29107e-96	2.08336e-95	Up
AT1G06950	1.21491	0	0	Up
AT1G06960	2.31701	2.19769e-40	6.50946e-40	Up
AT1G06980	1.58129	1.44218e-10	2.51544e-10	Up
AT1G07070	2.1777	4.61944e-37	1.31546e-36	Up
AT1G07090	1.41238	1.33065e-08	2.1903e-08	Up
AT1G07210	1.97391	9.21941e-96	4.46691e-95	Up
AT1G07270	2.75947	4.16423e-05	5.94834e-05	Up
AT1G07290	1.66175	5.74571e-09	9.56399e-09	Up
AT1G07320	1.72744	0	0	Up
AT1G07370	3.86851	4.42986e-31	1.16382e-30	Up
AT1G07450	2.12477	3.75981e-07	5.87206e-07	Up
AT1G07610	2.20874	4.45932e-19	9.57706e-19	Up
AT1G07615	2.15714	1.01015e-54	3.51336e-54	Up
AT1G07720	4.64957	2.06203e-267	2.10253e-266	Up
AT1G07740	2.26603	1.98982e-16	4.0407e-16	Up
AT1G07750	1.00481	2.17684e-14	4.22172e-14	Up
AT1G07770	2.62782	0	0	Up
AT1G07780	2.69851	2.91935e-40	8.6277e-40	Up
AT1G07830	2.04578	4.02936e-60	1.48072e-59	Up
AT1G07900	2.58841	0.000412828	0.000560153	Up
AT1G07910	1.03155	3.84247e-23	8.91986e-23	Up
AT1G07930	1.18186	1.19899e-256	1.17448e-255	Up
AT1G07970	1.44434	4.51502e-32	1.20336e-31	Up
AT1G08000	1.16601	1.96005e-12	3.60799e-12	Up
AT1G08070	1.91136	4.39902e-12	8.01604e-12	Up
AT1G08130	1.55947	5.88746e-47	1.88203e-46	Up
AT1G08160	2.09496	1.44614e-08	2.37671e-08	Up
AT1G08165	2.95565	5.3682e-06	7.98593e-06	Up
AT1G08220	1.80636	6.64429e-18	1.39223e-17	Up
AT1G08260	3.05586	6.74819e-127	3.9208e-126	Up
AT1G08280	3.07952	6.47877e-42	1.96207e-41	Up
AT1G08300	1.72435	8.19106e-44	2.52651e-43	Up
AT1G08340	3.04088	0.000233824	0.000321658	Up
AT1G08360	1.86452	0	0	Up
AT1G08390	1.0263	0.00659344	0.00831512	Up
AT1G08410	1.06518	1.41409e-26	3.473e-26	Up
AT1G08430	4.68609	3.65628e-07	5.71375e-07	Up
AT1G08470	2.46	4.6759e-51	1.56415e-50	Up
AT1G08500	4.01343	1.16835e-15	2.3323e-15	Up
AT1G08530	1.11671	1.78202e-10	3.1018e-10	Up
AT1G08560	2.82682	2.88675e-22	6.59073e-22	Up
AT1G08580	1.78355	1.69321e-66	6.58562e-66	Up
AT1G08610	3.13162	1.2065e-76	5.1072e-76	Up
AT1G08640	1.01786	5.01073e-70	2.00562e-69	Up
AT1G08660	2.56392	4.66865e-141	2.92436e-140	Up
AT1G08730	3.3663	1.88493e-10	3.27796e-10	Up
AT1G08780	1.31152	5.32975e-26	1.29472e-25	Up
AT1G08810	2.38464	3.29072e-58	1.18744e-57	Up
AT1G08840	2.28288	4.17432e-40	1.23125e-39	Up
AT1G08960	1.37194	3.86428e-18	8.13496e-18	Up
AT1G08990	3.85738	0.0287171	0.0344945	Up
AT1G09000	1.03962	0.000827164	0.00110299	Up
AT1G09150	1.24968	7.33509e-38	2.10605e-37	Up
AT1G09160	2.52409	1.29899e-205	1.07293e-204	Up
AT1G09190	1.84832	8.94657e-16	1.79016e-15	Up
AT1G09220	2.11021	2.30458e-10	3.99431e-10	Up
AT1G09240	1.51754	1.13625e-07	1.80779e-07	Up
AT1G09290	1.13337	5.01357e-19	1.07554e-18	Up
AT1G09300	1.50171	1.61228e-41	4.85287e-41	Up
AT1G09310	5.53483	2.34132e-55	8.19173e-55	Up
AT1G09380	3.84411	7.17124e-05	0.000101262	Up
AT1G09390	1.55913	4.00433e-23	9.29153e-23	Up
AT1G09410	2.10929	5.60578e-11	9.88997e-11	Up
AT1G09440	4.3018	1.27388e-77	5.43914e-77	Up
AT1G09450	3.39688	3.53152e-06	5.29491e-06	Up
AT1G09470	2.02678	0.000442893	0.000599832	Up
AT1G09580	2.51689	1.2673e-17	2.64187e-17	Up
AT1G09590	2.09937	8.65683e-233	7.84822e-232	Up
AT1G09600	3.46653	0.0284741	0.0342102	Up
AT1G09610	4.90089	0.000818987	0.0010925	Up
AT1G09620	1.15099	3.77858e-183	2.85489e-182	Up
AT1G09660	1.95948	5.04731e-86	2.29136e-85	Up
AT1G09680	1.68188	3.99496e-11	7.07935e-11	Up
AT1G09690	2.61109	0	0	Up
AT1G09700	2.2774	5.63843e-47	1.80297e-46	Up
AT1G09750	3.86227	0	0	Up
AT1G09780	1.95754	3.36103e-254	3.26663e-253	Up
AT1G09795	1.52153	3.41702e-86	1.55491e-85	Up
AT1G09800	1.6836	2.92218e-21	6.54461e-21	Up
AT1G09812	2.62583	1.32073e-07	2.09627e-07	Up
AT1G09820	1.57782	2.78396e-13	5.25104e-13	Up
AT1G09830	1.59756	8.67503e-46	2.74209e-45	Up
AT1G09890	4.30819	0.000172698	0.000239218	Up
AT1G09900	1.24166	8.71438e-38	2.50072e-37	Up
AT1G09950	3.58937	0.000307656	0.000420222	Up
AT1G10000	1.60711	0.0160457	0.0196835	Up
AT1G10030	1.07887	1.09243e-09	1.85857e-09	Up
AT1G10120	2.31531	1.9376e-96	9.43971e-96	Up
AT1G10180	1.31062	8.92358e-35	2.46876e-34	Up
AT1G10200	1.50011	9.01401e-162	6.20607e-161	Up
AT1G10240	1.44297	4.19598e-20	9.18664e-20	Up
AT1G10270	2.27478	5.16463e-64	1.96579e-63	Up
AT1G10300	1.96705	0.000704021	0.000943655	Up
AT1G10370	1.13113	5.26905e-10	9.04058e-10	Up
AT1G10380	3.28252	1.41406e-19	3.06175e-19	Up
AT1G10490	2.29418	8.97687e-142	5.63964e-141	Up
AT1G10520	1.47209	4.76769e-07	7.41283e-07	Up
AT1G10522	2.80913	9.7824e-150	6.40407e-149	Up
AT1G10550	6.58262	2.20262e-27	5.48145e-27	Up
AT1G10630	1.0236	2.01567e-35	5.62051e-35	Up
AT1G10640	5.29313	4.41661e-05	6.29993e-05	Up
AT1G10670	1.40766	2.80747e-213	2.37826e-212	Up
AT1G10750	3.59188	4.22396e-11	7.48014e-11	Up
AT1G10780	3.99737	8.51131e-17	1.74006e-16	Up
AT1G10800	4.12636	0.0110814	0.0137538	Up
AT1G10850	2.78637	8.86706e-49	2.89615e-48	Up
AT1G10870	1.06207	1.54965e-23	3.61797e-23	Up
AT1G10930	2.02452	2.44684e-44	7.60704e-44	Up
AT1G10970	3.18267	7.96803e-57	2.83133e-56	Up
AT1G11000	2.90424	7.07614e-80	3.07024e-79	Up
AT1G11112	3.94755	0.0187241	0.0228395	Up
AT1G11120	4.09347	4.26066e-08	6.88178e-08	Up
AT1G11130	5.42945	1.63137e-34	4.4945e-34	Up
AT1G11160	3.22522	1.17552e-05	1.72405e-05	Up
AT1G11190	2.30909	3.40226e-08	5.51285e-08	Up
AT1G11220	2.46957	0.0126021	0.015581	Up
AT1G11280	2.48096	2.04692e-123	1.1672e-122	Up
AT1G11290	2.39918	3.97491e-29	1.01326e-28	Up
AT1G11303	3.35315	6.24683e-95	3.01013e-94	Up
AT1G11350	1.01709	2.65892e-75	1.11242e-74	Up
AT1G11410	1.49312	2.08644e-46	6.62668e-46	Up
AT1G11420	2.46366	2.55321e-10	4.4198e-10	Up
AT1G11440	2.18129	4.39405e-15	8.65487e-15	Up
AT1G11450	3.09296	6.99994e-06	1.03668e-05	Up
AT1G11475	1.38999	1.36754e-48	4.45567e-48	Up
AT1G11545	6.23957	4.26134e-138	2.62497e-137	Up
AT1G11600	5.48994	1.78591e-18	3.78788e-18	Up
AT1G11670	4.28259	3.2495e-78	1.39364e-77	Up
AT1G11700	1.49818	2.39318e-15	4.74557e-15	Up
AT1G11730	2.38198	1.33513e-05	1.95285e-05	Up
AT1G11740	4.28027	1.32573e-07	2.10403e-07	Up
AT1G11755	1.2588	2.63329e-25	6.32719e-25	Up
AT1G11790	2.00315	4.35758e-59	1.5851e-58	Up
AT1G11840	2.96044	0	0	Up
AT1G11850	4.79432	1.09884e-13	2.09594e-13	Up
AT1G11915	5.30188	0.00013171	0.00018363	Up
AT1G11940	1.05428	5.63311e-06	8.37237e-06	Up
AT1G11960	1.43374	1.12294e-26	2.76209e-26	Up
AT1G12000	2.21326	1.33795e-147	8.65989e-147	Up
AT1G12020	2.07482	1.12906e-43	3.47801e-43	Up
AT1G12040	4.90681	0.000725038	0.000970843	Up
AT1G12080	1.83866	3.41648e-114	1.85286e-113	Up
AT1G12090	3.02541	0	0	Up
AT1G12100	4.0319	0.0141695	0.0174547	Up
AT1G12110	2.17488	2.86727e-129	1.69051e-128	Up
AT1G12130	4.13527	0.00333841	0.00429218	Up
AT1G12300	1.9405	1.11971e-16	2.28561e-16	Up
AT1G12330	3.56275	7.3434e-116	4.01857e-115	Up
AT1G12380	6.1237	8.00918e-09	1.32826e-08	Up
AT1G12430	1.42952	8.55092e-62	3.19949e-61	Up
AT1G12460	3.3206	1.50791e-121	8.50909e-121	Up
AT1G12480	2.33208	3.16583e-11	5.62418e-11	Up
AT1G12500	1.72832	1.4095e-114	7.65196e-114	Up
AT1G12550	1.38547	4.73434e-07	7.3626e-07	Up
AT1G12570	3.97609	0.000802816	0.00107147	Up
AT1G12620	1.02593	3.33659e-11	5.92406e-11	Up
AT1G12630	3.57702	0.0159644	0.0195906	Up
AT1G12700	1.24383	1.49203e-12	2.7563e-12	Up
AT1G12740	4.61074	0.00235414	0.00305621	Up
AT1G12770	1.36537	7.22758e-80	3.13466e-79	Up
AT1G12775	1.55791	2.66257e-10	4.6061e-10	Up
AT1G12800	1.09974	3.14515e-132	1.87946e-131	Up
AT1G12845	2.78204	2.23575e-11	3.9896e-11	Up
AT1G12860	1.52422	2.4901e-58	8.99153e-58	Up
AT1G12880	1.48636	4.54212e-20	9.93833e-20	Up
AT1G12930	1.20397	6.66013e-34	1.81646e-33	Up
AT1G12990	2.72071	4.68999e-114	2.54092e-113	Up
AT1G13030	3.0476	7.96545e-65	3.05049e-64	Up
AT1G13040	2.23357	3.344e-23	7.76953e-23	Up
AT1G13050	2.63942	8.47895e-21	1.88088e-20	Up
AT1G13160	1.41425	9.32813e-59	3.38504e-58	Up
AT1G13170	3.86398	5.33779e-76	2.2465e-75	Up
AT1G13250	4.45539	4.17583e-88	1.93176e-87	Up
AT1G13270	1.24491	2.93736e-94	1.4106e-93	Up
AT1G13280	1.34029	2.07948e-25	5.0022e-25	Up
AT1G13330	2.45567	1.7574e-22	4.02403e-22	Up
AT1G13380	1.52735	5.77505e-81	2.52381e-80	Up
AT1G13400	2.81142	0.0133247	0.0164475	Up
AT1G13410	2.03137	2.90523e-17	6.00321e-17	Up
AT1G13420	6.96261	2.39138e-08	3.89573e-08	Up
AT1G13600	3.29347	0.00860075	0.0107537	Up
AT1G13630	1.51706	1.00284e-22	2.3055e-22	Up
AT1G13670	1.19636	5.73104e-13	1.07124e-12	Up
AT1G13710	2.39979	1.21088e-49	3.99128e-49	Up
AT1G13730	1.39823	1.36625e-34	3.76752e-34	Up
AT1G13790	4.46505	1.6486e-57	5.89664e-57	Up
AT1G13800	4.71027	9.33208e-27	2.29861e-26	Up
AT1G13810	1.60111	1.28185e-30	3.34447e-30	Up
AT1G13860	2.87812	3.36897e-65	1.29559e-64	Up
AT1G13920	1.05323	0.00618455	0.00781808	Up
AT1G13930	1.51829	0	0	Up
AT1G14030	1.79348	3.49016e-80	1.51838e-79	Up
AT1G14060	1.71824	6.12331e-67	2.39173e-66	Up
AT1G14120	4.19039	2.6651e-72	1.08918e-71	Up
AT1G14180	3.08911	1.5208e-19	3.29151e-19	Up
AT1G14185	2.70481	1.14573e-05	1.68105e-05	Up
AT1G14190	2.6631	8.52138e-06	1.25655e-05	Up
AT1G14210	1.28405	2.34692e-40	6.94857e-40	Up
AT1G14240	5.59494	3.6313e-05	5.20252e-05	Up
AT1G14270	1.01765	6.16636e-38	1.77169e-37	Up
AT1G14280	3.24225	3.45958e-259	3.4205e-258	Up
AT1G14290	2.44526	1.68728e-121	9.51531e-121	Up
AT1G14300	1.25195	1.00397e-47	3.24019e-47	Up
AT1G14350	2.42883	1.28675e-55	4.51248e-55	Up
AT1G14380	2.31538	4.61585e-115	2.51426e-114	Up
AT1G14390	5.36945	8.78447e-07	1.35054e-06	Up
AT1G14410	1.9423	4.55035e-48	1.47396e-47	Up
AT1G14420	1.94455	0.00358053	0.00459734	Up
AT1G14430	1.6713	3.26904e-09	5.47763e-09	Up
AT1G14440	3.85406	7.48951e-53	2.55251e-52	Up
AT1G14460	1.31961	7.62296e-25	1.81719e-24	Up
AT1G14470	2.38412	2.01689e-16	4.09411e-16	Up
AT1G14480	2.3833	9.37867e-23	2.15752e-22	Up
AT1G14520	3.34744	3.78725e-22	8.62713e-22	Up
AT1G14620	2.83428	1.52984e-110	8.14864e-110	Up
AT1G14630	4.19098	1.95961e-15	3.89275e-15	Up
AT1G14680	1.0271	8.77128e-05	0.000123386	Up
AT1G14687	1.12996	6.82159e-05	9.64468e-05	Up
AT1G14700	2.78139	1.45109e-53	4.98316e-53	Up
AT1G14710	2.63686	7.68795e-222	6.71404e-221	Up
AT1G14770	1.93429	1.01944e-26	2.50926e-26	Up
AT1G14780	2.51652	1.07127e-66	4.17662e-66	Up
AT1G14840	3.02764	3.52688e-151	2.32108e-150	Up
AT1G14850	1.13149	1.00475e-64	3.84298e-64	Up
AT1G14920	2.55674	2.00652e-175	1.47038e-174	Up
AT1G14960	4.64277	5.45429e-07	8.45676e-07	Up
AT1G14970	3.73297	3.59769e-33	9.72082e-33	Up
AT1G14980	2.08429	2.93001e-213	2.48108e-212	Up
AT1G14990	1.61986	3.67432e-19	7.90398e-19	Up
AT1G15000	3.55226	1.01049e-48	3.29843e-48	Up
AT1G15080	1.24852	6.72323e-10	1.14956e-09	Up
AT1G15180	1.01163	1.03852e-36	2.9439e-36	Up
AT1G15210	2.32092	0.00133696	0.00176258	Up
AT1G15215	2.99781	2.72402e-25	6.54295e-25	Up
AT1G15250	3.2288	1.6552e-108	8.70903e-108	Up
AT1G15260	3.71569	1.98263e-209	1.65764e-208	Up
AT1G15390	1.14958	2.39749e-34	6.58718e-34	Up
AT1G15410	1.13694	7.15035e-21	1.58898e-20	Up
AT1G15420	1.86291	7.63774e-76	3.20937e-75	Up
AT1G15440	2.52343	8.78592e-153	5.82191e-152	Up
AT1G15470	1.12066	8.01906e-13	1.4926e-12	Up
AT1G15480	3.6448	3.1988e-95	1.54385e-94	Up
AT1G15500	1.65156	0	0	Up
AT1G15510	2.33728	2.37559e-78	1.02008e-77	Up
AT1G15570	4.91173	1.2305e-16	2.50862e-16	Up
AT1G15580	2.95139	0.009252	0.0115394	Up
AT1G15700	1.15711	1.47146e-12	2.71878e-12	Up
AT1G15720	1.03114	0.000197693	0.000272894	Up
AT1G15810	1.28328	2.18355e-52	7.41079e-52	Up
AT1G15870	4.0921	2.82928e-24	6.68136e-24	Up
AT1G15930	2.32887	0	0	Up
AT1G15970	1.45684	3.8551e-18	8.11645e-18	Up
AT1G16000	3.27726	1.58343e-59	5.78272e-59	Up
AT1G16020	1.60548	2.39529e-31	6.31331e-31	Up
AT1G16070	3.85267	0.00821047	0.0102816	Up
AT1G16170	2.23207	5.55899e-68	2.19029e-67	Up
AT1G16190	2.29325	5.79715e-54	2.00117e-53	Up
AT1G16220	3.15753	1.41615e-28	3.58061e-28	Up
AT1G16330	4.21525	0.000262024	0.000359354	Up
AT1G16340	3.85926	2.00025e-52	6.79085e-52	Up
AT1G16350	2.54354	3.03322e-206	2.51026e-205	Up
AT1G16370	1.21515	1.95023e-07	3.07903e-07	Up
AT1G16390	2.54221	2.82288e-146	1.8105e-145	Up
AT1G16430	2.54232	9.60658e-15	1.88047e-14	Up
AT1G16480	1.36096	1.97396e-08	3.22666e-08	Up
AT1G16500	1.94409	2.22903e-10	3.86622e-10	Up
AT1G16515	3.08551	8.84488e-08	1.41265e-07	Up
AT1G16520	2.80747	5.09963e-38	1.46719e-37	Up
AT1G16530	4.98708	0.000179981	0.000249013	Up
AT1G16590	1.7243	1.04816e-08	1.73138e-08	Up
AT1G16630	4.2625	7.14639e-06	1.0577e-05	Up
AT1G16690	1.29217	3.89378e-11	6.90235e-11	Up
AT1G16750	2.20925	2.21533e-58	8.00482e-58	Up
AT1G16780	3.2122	3.4355e-83	1.52594e-82	Up
AT1G16800	1.22072	3.56989e-20	7.82316e-20	Up
AT1G16830	3.69521	2.48546e-31	6.54852e-31	Up
AT1G16850	2.93611	0.000122805	0.00017151	Up
AT1G16860	1.71601	1.4981e-77	6.39138e-77	Up
AT1G16870	1.66723	4.32407e-65	1.66078e-64	Up
AT1G16920	3.92765	3.82512e-169	2.72297e-168	Up
AT1G16960	2.10709	6.41068e-32	1.70388e-31	Up
AT1G17090	1.00328	0.00448698	0.00572717	Up
AT1G17140	3.70555	8.49552e-207	7.04732e-206	Up
AT1G17190	4.16182	1.13205e-53	3.89449e-53	Up
AT1G17200	2.13471	1.02138e-187	7.84576e-187	Up
AT1G17345	1.99733	1.32687e-17	2.76442e-17	Up
AT1G17350	1.96054	1.8727e-34	5.15466e-34	Up
AT1G17430	1.7908	2.44925e-07	3.85194e-07	Up
AT1G17480	4.77138	1.41071e-11	2.53208e-11	Up
AT1G17510	1.19344	4.34348e-12	7.91757e-12	Up
AT1G17560	4.24324	6.44557e-24	1.51335e-23	Up
AT1G17610	1.00113	0.0041485	0.00530634	Up
AT1G17620	2.81584	1.6297e-260	1.61885e-259	Up
AT1G17630	3.09521	2.29517e-22	5.24574e-22	Up
AT1G17650	2.27922	1.54749e-96	7.54264e-96	Up
AT1G17700	2.45822	1.33272e-08	2.19337e-08	Up
AT1G17750	1.9124	7.09592e-05	0.000100252	Up
AT1G17840	2.88124	0	0	Up
AT1G17850	2.13222	3.29061e-65	1.26591e-64	Up
AT1G17880	1.4304	4.0432e-258	3.9845e-257	Up
AT1G17920	2.52447	5.76662e-31	1.51202e-30	Up
AT1G17960	3.42585	4.48161e-230	4.01997e-229	Up
AT1G17970	1.56629	1.787e-14	3.47139e-14	Up
AT1G18040	1.46784	3.46976e-11	6.15928e-11	Up
AT1G18080	1.36629	0	0	Up
AT1G18090	2.94138	3.74825e-41	1.12088e-40	Up
AT1G18100	2.12609	0.0367703	0.0438049	Up
AT1G18170	1.1143	9.64829e-28	2.4127e-27	Up
AT1G18180	1.36184	4.49782e-07	6.9994e-07	Up
AT1G18250	1.92833	1.2262e-06	1.87579e-06	Up
AT1G18320	6.0275	3.57926e-12	6.54082e-12	Up
AT1G18340	1.63333	9.48671e-25	2.25741e-24	Up
AT1G18370	3.57752	6.49633e-05	9.19586e-05	Up
AT1G18400	3.21816	6.14419e-189	4.73859e-188	Up
AT1G18490	1.15217	4.36774e-12	7.96042e-12	Up
AT1G18540	2.11061	0	0	Up
AT1G18550	2.19716	2.35769e-21	5.29155e-21	Up
AT1G18580	1.16136	7.3235e-27	1.80597e-26	Up
AT1G18630	2.55922	5.17098e-53	1.76403e-52	Up
AT1G18650	1.96624	1.63326e-77	6.96519e-77	Up
AT1G18670	3.30899	2.32613e-91	1.09888e-90	Up
AT1G18800	2.21379	7.58337e-160	5.19239e-159	Up
AT1G18840	5.09724	6.41221e-111	3.4206e-110	Up
AT1G18850	1.73571	2.9643e-47	9.51036e-47	Up
AT1G18870	2.88827	1.60703e-14	3.12868e-14	Up
AT1G18880	1.62931	8.38707e-06	1.23744e-05	Up
AT1G19050	1.0451	9.80993e-46	3.09666e-45	Up
AT1G19070	1.76188	7.70555e-05	0.000108662	Up
AT1G19080	1.39962	1.03133e-22	2.37048e-22	Up
AT1G19150	1.52368	3.49399e-23	8.11535e-23	Up
AT1G19170	1.366	6.31733e-19	1.35359e-18	Up
AT1G19290	1.56843	2.7672e-40	8.17918e-40	Up
AT1G19300	1.5296	7.27256e-16	1.45864e-15	Up
AT1G19330	1.58365	3.51199e-26	8.55694e-26	Up
AT1G19340	1.33632	3.75622e-10	6.46847e-10	Up
AT1G19350	3.55258	0	0	Up
AT1G19380	1.08528	1.61528e-70	6.49363e-70	Up
AT1G19440	2.77075	3.6505e-81	1.59831e-80	Up
AT1G19450	1.44762	1.57993e-58	5.72058e-58	Up
AT1G19480	1.13175	3.56387e-08	5.77031e-08	Up
AT1G19520	1.05226	4.96288e-35	1.37679e-34	Up
AT1G19600	1.15781	5.9694e-100	2.97319e-99	Up
AT1G19620	2.13064	1.06323e-06	1.62955e-06	Up
AT1G19670	2.20359	1.87746e-18	3.97848e-18	Up
AT1G19690	2.54928	3.17708e-39	9.26523e-39	Up
AT1G19710	2.22234	3.17879e-38	9.16298e-38	Up
AT1G19800	1.34674	1.41926e-33	3.85793e-33	Up
AT1G19830	4.39058	0.00472039	0.00601604	Up
AT1G19835	3.89153	0	0	Up
AT1G19840	5.22055	5.81424e-05	8.24797e-05	Up
AT1G19900	3.97008	0.0185678	0.0226593	Up
AT1G19920	1.98727	1.0932e-177	8.06965e-177	Up
AT1G19940	4.14705	0.000331578	0.000452283	Up
AT1G19950	3.8196	1.48184e-11	2.65818e-11	Up
AT1G19960	2.21358	0.000168769	0.000233943	Up
AT1G19970	3.84688	7.20669e-12	1.30414e-11	Up
AT1G19990	1.96517	7.23257e-32	1.92016e-31	Up
AT1G20010	4.0341	1.49505e-119	8.35854e-119	Up
AT1G20060	2.53647	2.36903e-06	3.58341e-06	Up
AT1G20065	3.97404	0.00082129	0.0010955	Up
AT1G20070	2.6287	0.0222458	0.0269721	Up
AT1G20090	1.3319	1.3603e-157	9.20988e-157	Up
AT1G20190	3.87854	5.7302e-63	2.16356e-62	Up
AT1G20220	1.47079	6.83631e-129	4.02053e-128	Up
AT1G20230	2.02279	2.56797e-13	4.84666e-13	Up
AT1G20300	1.16785	5.73375e-18	1.20239e-17	Up
AT1G20370	2.18703	2.1824e-53	7.48361e-53	Up
AT1G20380	2.60878	1.00077e-29	2.57524e-29	Up
AT1G20410	2.25641	6.74191e-45	2.10714e-44	Up
AT1G20430	1.56304	1.21905e-54	4.23717e-54	Up
AT1G20440	2.37348	0	0	Up
AT1G20450	4.86073	2.24266e-110	1.19095e-109	Up
AT1G20470	2.01139	3.16975e-06	4.76328e-06	Up
AT1G20490	1.12323	0.00174204	0.00228128	Up
AT1G20540	1.47826	3.65085e-45	1.14511e-44	Up
AT1G20610	2.20733	8.56838e-07	1.31761e-06	Up
AT1G20650	1.07494	3.05377e-48	9.91154e-48	Up
AT1G20720	3.67706	1.7726e-26	4.34643e-26	Up
AT1G20750	3.15564	6.51441e-06	9.65784e-06	Up
AT1G20823	2.13553	5.93397e-14	1.13945e-13	Up
AT1G20850	4.41467	3.84401e-77	1.63372e-76	Up
AT1G20870	1.4239	0.0167025	0.0204643	Up
AT1G20950	3.62356	2.00971e-145	1.28313e-144	Up
AT1G20990	4.95471	0.000176616	0.000244549	Up
AT1G21060	1.54143	3.55941e-83	1.58065e-82	Up
AT1G21070	2.02922	2.89994e-21	6.49619e-21	Up
AT1G21090	3.20008	5.75205e-10	9.85574e-10	Up
AT1G21150	2.57317	3.77576e-13	7.09521e-13	Up
AT1G21270	3.2555	1.20173e-102	6.09004e-102	Up
AT1G21440	2.35495	2.10463e-26	5.15342e-26	Up
AT1G21460	1.59622	5.87751e-20	1.28152e-19	Up
AT1G21470	5.00947	0.000596972	0.000803322	Up
AT1G21480	1.24799	1.86758e-19	4.0367e-19	Up
AT1G21528	3.34752	2.51081e-05	3.62715e-05	Up
AT1G21540	1.55665	1.42304e-16	2.89753e-16	Up
AT1G21560	3.72991	3.8204e-69	1.51941e-68	Up
AT1G21650	2.18497	2.23312e-108	1.17411e-107	Up
AT1G21710	1.22957	6.69459e-18	1.40249e-17	Up
AT1G21730	1.6788	1.16386e-88	5.40652e-88	Up
AT1G21740	2.29803	6.98305e-27	1.72222e-26	Up
AT1G21810	1.50731	0.0151532	0.0186275	Up
AT1G21880	4.30862	2.17553e-93	1.0405e-92	Up
AT1G21910	3.6539	0	0	Up
AT1G21980	1.27913	8.04699e-54	2.77194e-53	Up
AT1G22030	4.5883	1.3785e-10	2.40577e-10	Up
AT1G22060	2.45025	2.44222e-213	2.06968e-212	Up
AT1G22170	4.6794	9.09913e-21	2.0176e-20	Up
AT1G22250	2.08252	7.46271e-40	2.19477e-39	Up
AT1G22260	2.23697	0.00016942	0.000234831	Up
AT1G22270	1.05772	1.65449e-37	4.73177e-37	Up
AT1G22330	4.15294	9.4347e-135	5.70066e-134	Up
AT1G22440	2.35862	0.00173453	0.00227173	Up
AT1G22450	1.43773	1.51881e-84	6.81758e-84	Up
AT1G22500	1.15322	2.58773e-06	3.90613e-06	Up
AT1G22530	1.66975	0	0	Up
AT1G22690	3.58331	0	0	Up
AT1G22700	1.19243	1.31598e-87	6.05473e-87	Up
AT1G22780	1.88931	8.87196e-236	8.1373e-235	Up
AT1G22790	1.03817	1.92224e-16	3.90383e-16	Up
AT1G22800	1.2434	4.30273e-23	9.97183e-23	Up
AT1G22830	1.37947	1.40854e-13	2.67702e-13	Up
AT1G22910	1.24366	1.89653e-34	5.21958e-34	Up
AT1G22950	1.47358	4.86762e-26	1.18327e-25	Up
AT1G22980	3.07067	7.78779e-06	1.15078e-05	Up
AT1G23000	5.13839	7.24486e-33	1.94958e-32	Up
AT1G23030	2.88266	0	0	Up
AT1G23080	2.31241	0	0	Up
AT1G23100	3.61535	8.09374e-50	2.67284e-49	Up
AT1G23130	1.02276	5.65342e-226	4.99075e-225	Up
AT1G23180	1.90898	5.02945e-49	1.64627e-48	Up
AT1G23280	2.27955	1.86861e-116	1.02548e-115	Up
AT1G23290	1.34447	1.3541e-176	9.95043e-176	Up
AT1G23300	1.43535	5.80557e-12	1.05284e-11	Up
AT1G23340	5.70237	6.64298e-06	9.845e-06	Up
AT1G23410	3.57586	1.28911e-13	2.45313e-13	Up
AT1G23465	1.03312	0.0082724	0.0103569	Up
AT1G23480	2.37289	0	0	Up
AT1G23490	1.28426	2.62258e-264	2.64733e-263	Up
AT1G23530	2.43374	1.89435e-09	3.19925e-09	Up
AT1G23720	3.68222	0.000185348	0.000256305	Up
AT1G23750	2.25108	2.32657e-08	3.79307e-08	Up
AT1G23760	1.89075	0.00625447	0.00790364	Up
AT1G23790	4.03443	0.000532876	0.000718897	Up
AT1G23880	1.03711	4.31669e-06	6.44749e-06	Up
AT1G23935	1.31205	5.92187e-06	8.79354e-06	Up
AT1G23965	3.63726	0.0139226	0.0171566	Up
AT1G23980	1.01455	4.81531e-06	7.17755e-06	Up
AT1G23985	3.54737	4.10854e-05	5.87038e-05	Up
AT1G24020	5.38201	4.07036e-27	1.00833e-26	Up
AT1G24030	2.41416	0.00150875	0.00198339	Up
AT1G24070	3.57822	0.000323144	0.000441007	Up
AT1G24090	4.55454	9.65292e-37	2.73704e-36	Up
AT1G24120	1.28485	4.40859e-30	1.14124e-29	Up
AT1G24130	4.08893	0.0123061	0.0152204	Up
AT1G24170	2.74339	0	0	Up
AT1G24240	1.2448	2.55282e-09	4.29452e-09	Up
AT1G24260	1.11881	4.18692e-05	5.97994e-05	Up
AT1G24265	1.77258	1.06495e-13	2.03184e-13	Up
AT1G24280	2.42449	7.51902e-25	1.79261e-24	Up
AT1G24290	2.50724	3.64076e-16	7.34463e-16	Up
AT1G24310	1.86787	1.44378e-43	4.43845e-43	Up
AT1G24450	1.36448	2.11254e-20	4.65211e-20	Up
AT1G24510	1.24905	4.38664e-180	3.27344e-179	Up
AT1G24575	2.60847	2.38331e-11	4.24792e-11	Up
AT1G24577	2.8561	1.42155e-10	2.48007e-10	Up
AT1G24625	1.00828	5.12123e-07	7.94909e-07	Up
AT1G24735	1.1531	0.0419118	0.0496703	Up
AT1G24764	1.89664	5.73491e-86	2.6024e-85	Up
AT1G25230	1.84004	3.13154e-173	2.27512e-172	Up
AT1G25250	4.19141	3.48041e-07	5.44172e-07	Up
AT1G25260	1.44656	2.27724e-220	1.97572e-219	Up
AT1G25290	1.03639	9.51838e-13	1.7684e-12	Up
AT1G25320	2.79885	4.11488e-44	1.27405e-43	Up
AT1G25360	2.34209	1.93642e-11	3.46189e-11	Up
AT1G25375	1.90998	2.03704e-26	4.98964e-26	Up
AT1G25425	4.84087	2.60897e-26	6.37433e-26	Up
AT1G25450	4.76494	1.33418e-253	1.29492e-252	Up
AT1G25510	2.51705	0.024212	0.0292522	Up
AT1G25530	1.21611	0.00044969	0.000608921	Up
AT1G25570	2.10917	3.95854e-118	2.19633e-117	Up
AT1G26100	4.80078	1.14306e-11	2.05743e-11	Up
AT1G26150	1.90826	6.8946e-227	6.10426e-226	Up
AT1G26210	1.48922	8.27654e-34	2.25499e-33	Up
AT1G26230	1.2521	1.0907e-26	2.68373e-26	Up
AT1G26260	1.3503	4.23337e-14	8.15781e-14	Up
AT1G26330	3.27738	6.65347e-13	1.24093e-12	Up
AT1G26450	1.15346	0.000117269	0.000163961	Up
AT1G26460	1.40353	1.36914e-54	4.7565e-54	Up
AT1G26500	1.74585	1.34679e-08	2.21601e-08	Up
AT1G26520	2.37484	3.11566e-42	9.45322e-42	Up
AT1G26530	1.60711	1.99225e-05	2.88946e-05	Up
AT1G26540	7.39046	1.17123e-12	2.17125e-12	Up
AT1G26560	3.04844	6.00083e-10	1.02778e-09	Up
AT1G26570	3.44217	4.81739e-81	2.10747e-80	Up
AT1G26590	3.2298	1.02111e-05	1.50154e-05	Up
AT1G26600	3.70703	1.4631e-08	2.40347e-08	Up
AT1G26610	2.56468	0.0217127	0.0263453	Up
AT1G26640	1.51633	2.32333e-30	6.03946e-30	Up
AT1G26650	1.87057	3.61757e-50	1.19876e-49	Up
AT1G26680	4.56985	0.000723128	0.000968409	Up
AT1G26740	1.35881	1.25379e-21	2.82656e-21	Up
AT1G26750	1.79147	5.12869e-45	1.60484e-44	Up
AT1G26760	4.51118	0.000862458	0.00114897	Up
AT1G26770	2.61675	5.52841e-58	1.99015e-57	Up
AT1G26810	3.5324	1.59921e-29	4.10124e-29	Up
AT1G26820	3.35306	5.71408e-09	9.51209e-09	Up
AT1G26840	1.11901	3.44837e-05	4.94747e-05	Up
AT1G26850	1.31724	0	0	Up
AT1G26880	1.53556	6.03943e-125	3.47374e-124	Up
AT1G26910	1.30029	1.57944e-14	3.07525e-14	Up
AT1G26945	1.49115	2.14596e-10	3.72549e-10	Up
AT1G26960	3.76252	4.0923e-26	9.95941e-26	Up
AT1G27050	1.74944	3.79349e-35	1.05459e-34	Up
AT1G27120	2.40046	1.51034e-24	3.58185e-24	Up
AT1G27210	2.25344	4.02397e-107	2.09642e-106	Up
AT1G27400	2.94902	0	0	Up
AT1G27410	1.48257	3.83551e-19	8.24653e-19	Up
AT1G27420	1.08814	1.54034e-10	2.68488e-10	Up
AT1G27435	2.52376	6.49271e-93	3.09481e-92	Up
AT1G27450	1.9709	3.59052e-250	3.45479e-249	Up
AT1G27460	4.68631	2.77462e-174	2.02414e-173	Up
AT1G27470	1.60738	1.8007e-77	7.6777e-77	Up
AT1G27660	1.07646	1.18322e-05	1.73509e-05	Up
AT1G27680	2.99133	2.29531e-44	7.13701e-44	Up
AT1G27690	1.06087	2.5085e-23	5.84177e-23	Up
AT1G27695	1.26176	6.90022e-20	1.50296e-19	Up
AT1G27880	1.82275	6.99417e-09	1.1622e-08	Up
AT1G27920	2.09085	6.03796e-08	9.70491e-08	Up
AT1G27940	7.86744	9.99784e-11	1.75059e-10	Up
AT1G27950	4.24956	0	0	Up
AT1G28010	2.38553	1.13223e-116	6.22327e-116	Up
AT1G28100	1.72668	5.10604e-34	1.3953e-33	Up
AT1G28110	3.73427	5.99762e-47	1.91667e-46	Up
AT1G28130	1.36267	2.74693e-33	7.43158e-33	Up
AT1G28290	3.68687	1.58689e-60	5.85798e-60	Up
AT1G28350	1.72253	1.54729e-68	6.12611e-68	Up
AT1G28395	3.93209	4.03257e-57	1.43629e-56	Up
AT1G28400	2.70881	6.59025e-65	2.52704e-64	Up
AT1G28440	2.67919	0	0	Up
AT1G28470	2.173	0.000134687	0.000187646	Up
AT1G28530	3.14034	2.81558e-37	8.03399e-37	Up
AT1G28570	1.49214	7.38568e-17	1.51198e-16	Up
AT1G28660	1.78682	6.38502e-177	4.7001e-176	Up
AT1G28670	3.20937	0	0	Up
AT1G28690	2.28588	5.65554e-13	1.05732e-12	Up
AT1G28710	2.35941	7.93138e-51	2.64563e-50	Up
AT1G29025	4.12707	0.000457815	0.000619725	Up
AT1G29030	1.06609	9.97259e-28	2.4935e-27	Up
AT1G29090	4.05849	1.09467e-18	2.33298e-18	Up
AT1G29170	2.74737	1.37939e-54	4.79132e-54	Up
AT1G29200	4.67896	0.00185429	0.00242214	Up
AT1G29250	2.76182	1.768e-137	1.0831e-136	Up
AT1G29380	1.50835	0.00140892	0.00185572	Up
AT1G29410	1.43779	4.15506e-13	7.79484e-13	Up
AT1G29418	1.89492	3.56567e-39	1.03942e-38	Up
AT1G29420	1.92705	0.0392997	0.0466897	Up
AT1G29430	3.74411	3.21442e-08	5.21328e-08	Up
AT1G29440	4.70629	1.24559e-24	2.95862e-24	Up
AT1G29450	4.30483	4.68119e-26	1.13847e-25	Up
AT1G29460	2.26454	8.06913e-13	1.50165e-12	Up
AT1G29470	2.47272	0	0	Up
AT1G29490	3.98652	0.0165885	0.0203328	Up
AT1G29500	5.30342	7.93717e-38	2.278e-37	Up
AT1G29510	4.32467	2.05728e-26	5.03863e-26	Up
AT1G29520	2.38803	2.88159e-16	5.82869e-16	Up
AT1G29530	1.7162	1.21973e-18	2.59691e-18	Up
AT1G29535	2.65415	1.01048e-05	1.48611e-05	Up
AT1G29550	1.54523	2.31438e-17	4.79167e-17	Up
AT1G29560	1.01171	3.47583e-07	5.43537e-07	Up
AT1G29590	1.63647	1.46209e-05	2.13429e-05	Up
AT1G29660	6.37988	0	0	Up
AT1G29670	3.00783	0	0	Up
AT1G29730	1.59842	2.05057e-08	3.34956e-08	Up
AT1G29740	1.54009	0.0327194	0.0391089	Up
AT1G29775	1.53707	0.00850441	0.0106389	Up
AT1G29790	1.66517	3.10099e-55	1.08389e-54	Up
AT1G29820	1.23091	1.00372e-27	2.50936e-27	Up
AT1G29840	3.12923	1.76031e-36	4.97662e-36	Up
AT1G29880	1.10289	1.04803e-101	5.27579e-101	Up
AT1G29890	1.81667	1.71922e-45	5.41811e-45	Up
AT1G29900	2.554	0	0	Up
AT1G29940	1.05176	2.95181e-89	1.37725e-88	Up
AT1G29960	1.33901	1.68335e-09	2.84631e-09	Up
AT1G29980	6.62483	4.52346e-67	1.76846e-66	Up
AT1G30010	1.7951	6.46445e-27	1.59543e-26	Up
AT1G30170	7.70271	1.38212e-10	2.41187e-10	Up
AT1G30210	1.69845	8.12714e-86	3.68637e-85	Up
AT1G30230	1.36477	0	0	Up
AT1G30240	2.18165	5.16743e-46	1.63557e-45	Up
AT1G30250	4.65327	0.00281978	0.00364041	Up
AT1G30280	4.37183	2.64636e-41	7.93944e-41	Up
AT1G30360	1.27527	0	0	Up
AT1G30440	1.97021	2.96898e-177	2.18779e-176	Up
AT1G30510	2.57356	2.68239e-50	8.90264e-50	Up
AT1G30515	3.87794	0.0236144	0.0285611	Up
AT1G30530	2.48567	2.45053e-81	1.07515e-80	Up
AT1G30570	2.82656	1.0983e-131	6.54282e-131	Up
AT1G30600	2.9111	2.81599e-27	6.99802e-27	Up
AT1G30650	1.43325	0.000173381	0.000240132	Up
AT1G30660	1.26741	9.48244e-05	0.000133116	Up
AT1G30680	1.44189	3.99683e-103	2.0318e-102	Up
AT1G30760	3.2903	0.00173255	0.00226927	Up
AT1G30845	2.10521	2.55396e-09	4.29575e-09	Up
AT1G30870	5.59328	3.50045e-05	5.01946e-05	Up
AT1G30880	1.33816	1.14815e-281	1.22066e-280	Up
AT1G30960	4.00999	6.57765e-55	2.2919e-54	Up
AT1G31010	1.87415	1.05638e-23	2.4715e-23	Up
AT1G31040	1.15193	1.13181e-08	1.86708e-08	Up
AT1G31070	2.48038	7.27526e-81	3.17681e-80	Up
AT1G31150	2.57818	3.47329e-38	1.00064e-37	Up
AT1G31160	1.49534	2.35668e-27	5.86345e-27	Up
AT1G31180	1.48335	2.44536e-73	1.00755e-72	Up
AT1G31200	2.33653	0.000108725	0.000152206	Up
AT1G31230	2.82249	4.77739e-122	2.70306e-121	Up
AT1G31290	1.12139	1.32437e-13	2.51909e-13	Up
AT1G31310	4.06857	2.38339e-31	6.28273e-31	Up
AT1G31320	4.24604	0.000227546	0.000313124	Up
AT1G31335	1.47747	0.00120464	0.00159201	Up
AT1G31360	1.23683	1.03844e-18	2.21493e-18	Up
AT1G31410	1.26858	3.84581e-33	1.03846e-32	Up
AT1G31420	1.247	3.54503e-187	2.71919e-186	Up
AT1G31430	2.75673	8.94533e-14	1.70979e-13	Up
AT1G31660	2.41869	1.81889e-122	1.03051e-121	Up
AT1G31690	5.74456	1.75084e-05	2.54525e-05	Up
AT1G31710	2.16495	8.06149e-26	1.95294e-25	Up
AT1G31720	3.82012	0.00890766	0.0111256	Up
AT1G31750	1.10877	1.66133e-05	2.41828e-05	Up
AT1G31760	2.53964	4.95214e-10	8.50372e-10	Up
AT1G31770	2.04125	2.94928e-26	7.19749e-26	Up
AT1G31817	1.23587	6.42803e-22	1.45737e-21	Up
AT1G31835	1.06973	2.10473e-06	3.18887e-06	Up
AT1G31840	1.72704	1.0031e-08	1.65811e-08	Up
AT1G31850	1.9996	1.97393e-142	1.24379e-141	Up
AT1G31860	3.1133	1.51656e-77	6.46881e-77	Up
AT1G31950	4.29292	0.00682693	0.0086019	Up
AT1G31970	1.84743	0	0	Up
AT1G32100	3.19974	5.66464e-07	8.77264e-07	Up
AT1G32120	2.09465	4.84677e-14	9.32626e-14	Up
AT1G32190	3.47833	2.61772e-48	8.50408e-48	Up
AT1G32210	1.11368	4.57233e-24	1.07568e-23	Up
AT1G32415	2.95632	3.25608e-24	7.67813e-24	Up
AT1G32440	1.1091	3.28761e-32	8.77553e-32	Up
AT1G32470	1.23562	5.17547e-124	2.95833e-123	Up
AT1G32570	1.31212	0.000813565	0.00108547	Up
AT1G32583	1.23754	1.92586e-08	3.14974e-08	Up
AT1G32610	1.42814	1.58211e-05	2.30535e-05	Up
AT1G32760	1.99819	1.54647e-17	3.21595e-17	Up
AT1G32780	1.14268	4.47496e-09	7.47639e-09	Up
AT1G32860	3.29029	7.32337e-32	1.94378e-31	Up
AT1G32930	1.47362	9.37351e-10	1.59704e-09	Up
AT1G32990	1.65004	1.82324e-215	1.5532e-214	Up
AT1G33040	3.14417	1.4598e-173	1.06203e-172	Up
AT1G33080	1.19641	1.30354e-10	2.27588e-10	Up
AT1G33120	1.55211	2.01169e-84	9.02236e-84	Up
AT1G33140	1.53092	1.51551e-117	8.38004e-117	Up
AT1G33240	2.10789	3.42842e-290	3.77376e-289	Up
AT1G33260	1.58228	0.000606661	0.000815841	Up
AT1G33265	1.45189	7.30013e-12	1.32071e-11	Up
AT1G33350	1.13489	3.4386e-07	5.37794e-07	Up
AT1G33400	1.06096	7.61848e-22	1.72487e-21	Up
AT1G33410	2.37318	1.61286e-215	1.37453e-214	Up
AT1G33440	2.38161	3.13826e-09	5.26182e-09	Up
AT1G33470	1.88465	2.27506e-149	1.48661e-148	Up
AT1G33480	1.92122	1.87529e-07	2.96313e-07	Up
AT1G33720	1.93169	1.69883e-07	2.68712e-07	Up
AT1G33760	5.30908	7.3171e-05	0.000103273	Up
AT1G33770	1.00417	0.0234828	0.0284068	Up
AT1G33800	3.01271	2.11548e-08	3.45479e-08	Up
AT1G33810	1.54531	8.48228e-68	3.33713e-67	Up
AT1G33811	3.35096	8.47156e-106	4.37587e-105	Up
AT1G33930	1.71399	0.0284065	0.0341329	Up
AT1G34010	1.59062	3.05071e-28	7.67954e-28	Up
AT1G34020	1.42386	5.68754e-28	1.42663e-27	Up
AT1G34030	1.6714	4.16341e-216	3.55535e-215	Up
AT1G34065	6.6569	7.80746e-15	1.52999e-14	Up
AT1G34130	1.61502	1.00903e-59	3.69327e-59	Up
AT1G34160	2.55598	3.47257e-27	8.6135e-27	Up
AT1G34245	3.7534	0.000140403	0.000195454	Up
AT1G34270	1.01029	6.10232e-10	1.045e-09	Up
AT1G34350	1.44835	4.35365e-23	1.00866e-22	Up
AT1G34355	2.35578	8.95503e-05	0.000125888	Up
AT1G34380	1.49531	1.18541e-12	2.19734e-12	Up
AT1G34510	5.25713	0.000170195	0.000235879	Up
AT1G34550	1.40961	1.91504e-82	8.46871e-82	Up
AT1G34580	3.28139	0.000331936	0.000452713	Up
AT1G34640	2.60225	1.4249e-31	3.76689e-31	Up
AT1G35140	2.1003	0	0	Up
AT1G35180	4.90291	2.98976e-29	7.63317e-29	Up
AT1G35220	1.34701	5.62503e-48	1.81929e-47	Up
AT1G35250	3.74082	0.011294	0.0140127	Up
AT1G35290	6.15265	7.03491e-07	1.08535e-06	Up
AT1G35310	3.2504	5.42515e-05	7.70478e-05	Up
AT1G35320	2.11628	2.25918e-49	7.42011e-49	Up
AT1G35530	1.67625	7.29555e-09	1.21162e-08	Up
AT1G35680	1.83734	0	0	Up
AT1G35720	2.18979	0	0	Up
AT1G35780	2.37216	3.03158e-49	9.94776e-49	Up
AT1G36180	3.41946	0	0	Up
AT1G36280	1.54776	1.11976e-26	2.75458e-26	Up
AT1G36390	1.22848	1.71156e-32	4.58711e-32	Up
AT1G36940	1.95826	2.91627e-08	4.73626e-08	Up
AT1G37130	1.49063	0	0	Up
AT1G37140	3.77285	0.0313176	0.0374947	Up
AT1G37150	1.31395	2.4852e-08	4.04547e-08	Up
AT1G38131	4.6388	1.24276e-12	2.30263e-12	Up
AT1G41830	4.81983	2.65622e-149	1.73408e-148	Up
AT1G41880	2.29556	0	0	Up
AT1G42440	1.10797	3.53766e-60	1.30115e-59	Up
AT1G43170	1.24569	0	0	Up
AT1G43605	8.32207	5.09556e-12	9.26219e-12	Up
AT1G43650	4.18874	7.41121e-19	1.58636e-18	Up
AT1G43790	6.67339	1.95258e-10	3.39394e-10	Up
AT1G43980	2.09427	5.77121e-13	1.07856e-12	Up
AT1G44110	4.20139	8.81126e-09	1.45968e-08	Up
AT1G44740	4.32653	0.0058764	0.00743876	Up
AT1G44760	3.01682	5.43615e-27	1.34353e-26	Up
AT1G44780	2.58555	1.28501e-28	3.25021e-28	Up
AT1G44830	4.67978	3.82154e-07	5.96672e-07	Up
AT1G44835	1.59092	4.603e-43	1.4083e-42	Up
AT1G44890	1.26934	4.34326e-10	7.46725e-10	Up
AT1G44900	4.02121	1.05981e-81	4.65945e-81	Up
AT1G44970	1.94514	0.00594328	0.00752117	Up
AT1G45010	3.35973	1.79153e-20	3.95179e-20	Up
AT1G45110	4.34889	3.2558e-37	9.28388e-37	Up
AT1G45130	3.83656	2.10108e-67	8.24775e-67	Up
AT1G45191	5.65339	1.05571e-16	2.1558e-16	Up
AT1G45201	4.63366	0	0	Up
AT1G45207	3.20096	2.88919e-51	9.68766e-51	Up
AT1G45231	1.06212	3.08245e-10	5.32074e-10	Up
AT1G45616	2.71753	0.000154426	0.000214525	Up
AT1G45688	2.208	0	0	Up
AT1G46264	2.43024	3.19319e-06	4.79714e-06	Up
AT1G46480	6.82049	5.82424e-08	9.36922e-08	Up
AT1G47210	2.18307	8.13212e-61	3.00982e-60	Up
AT1G47290	1.62434	2.12263e-38	6.13358e-38	Up
AT1G47340	1.01062	2.49201e-07	3.91773e-07	Up
AT1G47395	3.62414	2.35245e-10	4.07661e-10	Up
AT1G47400	4.32779	1.66091e-12	3.06374e-12	Up
AT1G47410	1.76934	6.92263e-12	1.25348e-11	Up
AT1G47540	5.84507	3.20719e-06	4.81715e-06	Up
AT1G47578	1.12529	1.4605e-05	2.13211e-05	Up
AT1G47670	2.69572	6.60371e-40	1.94349e-39	Up
AT1G47740	1.34788	6.03861e-54	2.08317e-53	Up
AT1G47760	2.59189	0.00850047	0.0106346	Up
AT1G47820	1.64182	9.21149e-14	1.75986e-13	Up
AT1G47840	1.89257	5.72033e-07	8.855e-07	Up
AT1G47900	2.34019	1.10754e-56	3.9289e-56	Up
AT1G48130	3.11169	4.54949e-09	7.59852e-09	Up
AT1G48230	2.07875	1.72117e-89	8.03768e-89	Up
AT1G48240	1.33445	4.73402e-48	1.53252e-47	Up
AT1G48280	1.44509	7.63696e-14	1.46182e-13	Up
AT1G48350	2.41075	0	0	Up
AT1G48360	1.05378	5.42133e-19	1.16243e-18	Up
AT1G48400	1.33457	0.0207861	0.0252587	Up
AT1G48420	1.91418	8.97404e-93	4.27468e-92	Up
AT1G48460	2.20113	2.88557e-47	9.25917e-47	Up
AT1G48480	3.44153	2.71743e-197	2.15784e-196	Up
AT1G48520	1.30223	2.0815e-106	1.07965e-105	Up
AT1G48570	2.9068	6.01659e-126	3.47475e-125	Up
AT1G48580	2.13825	7.41453e-09	1.23118e-08	Up
AT1G48600	3.721	3.5701e-184	2.70995e-183	Up
AT1G48610	1.56312	5.29784e-26	1.28711e-25	Up
AT1G48630	3.22796	1.16042e-283	1.23993e-282	Up
AT1G48750	2.91327	5.63704e-21	1.2544e-20	Up
AT1G48830	1.43574	1.84885e-159	1.26184e-158	Up
AT1G48870	1.60167	5.03943e-10	8.65222e-10	Up
AT1G48920	2.12483	0	0	Up
AT1G48930	4.9832	0.000727278	0.00097378	Up
AT1G48950	1.10432	3.97215e-27	9.84115e-27	Up
AT1G49200	1.83471	4.8833e-43	1.49384e-42	Up
AT1G49225	3.86573	0.0269734	0.0324625	Up
AT1G49230	4.84018	6.21047e-16	1.24751e-15	Up
AT1G49250	4.88531	0.000808408	0.00107879	Up
AT1G49380	1.56209	2.04717e-52	6.94901e-52	Up
AT1G49400	1.32606	8.61275e-25	2.05152e-24	Up
AT1G49410	2.11565	6.34614e-82	2.79473e-81	Up
AT1G49430	4.44351	2.77004e-199	2.2238e-198	Up
AT1G49500	1.21662	7.64099e-230	6.84521e-229	Up
AT1G49510	1.11707	4.70988e-39	1.37089e-38	Up
AT1G49580	2.91172	6.35089e-83	2.81673e-82	Up
AT1G49600	1.54055	1.23812e-271	1.27534e-270	Up
AT1G49630	2.03612	6.37855e-82	2.80842e-81	Up
AT1G49660	2.0286	2.72195e-90	1.27732e-89	Up
AT1G49700	3.01118	1.91538e-11	3.42485e-11	Up
AT1G49730	4.42416	0	0	Up
AT1G49740	2.60863	3.41369e-56	1.20492e-55	Up
AT1G49750	1.64224	7.45802e-69	2.95945e-68	Up
AT1G49760	2.2798	0	0	Up
AT1G49790	4.39661	0.00132384	0.00174573	Up
AT1G49830	2.35213	0.00779853	0.00978304	Up
AT1G49840	2.7432	1.20001e-126	6.96079e-126	Up
AT1G49860	4.31869	0.0018252	0.00238575	Up
AT1G49870	5.48336	4.09342e-07	6.38133e-07	Up
AT1G49910	3.59449	0.000350803	0.00047783	Up
AT1G49920	2.46808	0.00147491	0.0019401	Up
AT1G49975	1.06853	1.1958e-24	2.84227e-24	Up
AT1G49990	3.22174	1.74406e-05	2.53593e-05	Up
AT1G50010	1.43806	7.60133e-208	6.32787e-207	Up
AT1G50040	1.56567	3.36409e-52	1.13919e-51	Up
AT1G50110	6.34907	7.87681e-07	1.21347e-06	Up
AT1G50190	2.02225	0.000441012	0.000597356	Up
AT1G50270	1.72288	4.21305e-11	7.46144e-11	Up
AT1G50280	4.56618	5.88921e-39	1.7125e-38	Up
AT1G50400	1.30735	8.95408e-07	1.37612e-06	Up
AT1G50490	2.1682	4.84744e-35	1.34511e-34	Up
AT1G50575	2.24476	1.30399e-20	2.88387e-20	Up
AT1G50590	3.06646	1.58967e-20	3.51018e-20	Up
AT1G50700	1.55911	1.10896e-15	2.21456e-15	Up
AT1G50710	1.19039	3.10039e-20	6.80203e-20	Up
AT1G50790	1.57084	8.99658e-10	1.53381e-09	Up
AT1G50900	1.19762	2.9767e-56	1.0512e-55	Up
AT1G50910	2.6353	1.92625e-33	5.22667e-33	Up
AT1G50920	1.48943	0	0	Up
AT1G51035	5.82023	1.22351e-05	1.79305e-05	Up
AT1G51070	1.39543	3.39392e-64	1.29321e-63	Up
AT1G51080	2.76072	3.4424e-28	8.65832e-28	Up
AT1G51090	1.17651	0.000180611	0.000249836	Up
AT1G51100	1.03163	2.14942e-18	4.54841e-18	Up
AT1G51140	2.09644	7.80508e-14	1.49373e-13	Up
AT1G51310	1.09379	1.55915e-39	4.56956e-39	Up
AT1G51340	1.06553	1.19798e-08	1.97469e-08	Up
AT1G51380	4.28625	4.69705e-36	1.31963e-35	Up
AT1G51405	2.23392	2.47755e-07	3.89607e-07	Up
AT1G51440	4.60164	0.000619932	0.000833265	Up
AT1G51460	4.47274	2.76805e-08	4.49933e-08	Up
AT1G51500	2.49753	0	0	Up
AT1G51570	1.4358	4.9107e-198	3.91415e-197	Up
AT1G51580	1.34348	2.50424e-34	6.87425e-34	Up
AT1G51630	2.01903	5.82199e-105	2.99413e-104	Up
AT1G51730	1.18412	4.07333e-104	2.08369e-103	Up
AT1G51830	3.36715	2.13193e-05	3.08761e-05	Up
AT1G51840	5.11763	0.000354258	0.000482381	Up
AT1G51940	3.87081	0	0	Up
AT1G52000	1.29576	1.46166e-08	2.4013e-08	Up
AT1G52040	3.81771	0.00135919	0.00179133	Up
AT1G52100	4.73677	0	0	Up
AT1G52110	2.33371	5.60884e-10	9.6158e-10	Up
AT1G52190	3.75189	4.86325e-240	4.53518e-239	Up
AT1G52280	1.84106	1.34596e-66	5.23888e-66	Up
AT1G52290	5.30674	2.12996e-148	1.38497e-147	Up
AT1G52300	2.076	0	0	Up
AT1G52400	4.47125	1.08685e-15	2.17144e-15	Up
AT1G52410	2.34182	2.67878e-27	6.65937e-27	Up
AT1G52430	2.20687	1.21041e-13	2.30502e-13	Up
AT1G52450	3.68735	7.48045e-48	2.41569e-47	Up
AT1G52500	1.86828	4.06919e-54	1.40698e-53	Up
AT1G52620	1.41948	1.67854e-14	3.26519e-14	Up
AT1G52630	1.00396	4.82171e-10	8.28043e-10	Up
AT1G52640	2.14657	4.24782e-08	6.86196e-08	Up
AT1G52690	4.28981	0.00020891	0.000287947	Up
AT1G52700	6.3142	2.3939e-09	4.0294e-09	Up
AT1G52750	5.90281	2.04424e-28	5.15761e-28	Up
AT1G52827	4.33127	2.74845e-45	8.63856e-45	Up
AT1G52905	2.07515	4.96996e-60	1.82542e-59	Up
AT1G52910	2.84195	1.38499e-12	2.56146e-12	Up
AT1G52920	2.28089	0.0119786	0.0148343	Up
AT1G52930	3.01487	2.43908e-151	1.60718e-150	Up
AT1G52980	1.07789	1.12104e-118	6.23626e-118	Up
AT1G53000	2.5867	2.02264e-99	1.00411e-98	Up
AT1G53040	1.89586	3.79657e-41	1.13484e-40	Up
AT1G53060	1.03822	0.00108896	0.00144228	Up
AT1G53070	3.96902	9.49219e-09	1.57076e-08	Up
AT1G53140	5.15673	2.51949e-06	3.80583e-06	Up
AT1G53160	4.20548	8.1179e-16	1.62634e-15	Up
AT1G53163	4.65804	0.000572796	0.000771474	Up
AT1G53200	1.18464	6.26947e-27	1.54767e-26	Up
AT1G53230	2.15415	1.90286e-195	1.50032e-194	Up
AT1G53240	1.94237	0	0	Up
AT1G53260	3.72973	0.00192489	0.00251127	Up
AT1G53280	1.20239	2.82525e-64	1.0771e-63	Up
AT1G53300	2.7693	3.38145e-188	2.60125e-187	Up
AT1G53345	3.39701	9.71309e-23	2.23372e-22	Up
AT1G53380	1.02923	1.69954e-42	5.16991e-42	Up
AT1G53470	2.41659	1.45948e-07	2.31405e-07	Up
AT1G53500	2.058	2.6455e-126	1.53161e-125	Up
AT1G53520	5.0902	1.18073e-43	3.63452e-43	Up
AT1G53530	1.83431	4.60446e-30	1.19166e-29	Up
AT1G53542	4.50494	0.000885606	0.00117906	Up
AT1G53600	2.28217	8.5683e-16	1.71512e-15	Up
AT1G53645	2.55792	9.06093e-124	5.1723e-123	Up
AT1G53650	1.13229	1.2734e-12	2.35817e-12	Up
AT1G53690	1.86033	5.45903e-05	7.75187e-05	Up
AT1G53700	1.51441	0.0259451	0.0312765	Up
AT1G53730	3.05622	0	0	Up
AT1G53880	3.41914	0.037231	0.0443313	Up
AT1G54010	4.80629	0	0	Up
AT1G54040	2.74146	0.00447962	0.00571812	Up
AT1G54120	2.55758	4.207e-20	9.20887e-20	Up
AT1G54160	1.59948	1.55837e-06	2.3745e-06	Up
AT1G54180	3.67579	1.1601e-18	2.4707e-18	Up
AT1G54200	4.07421	9.76441e-15	1.91031e-14	Up
AT1G54217	1.94855	2.20421e-10	3.82441e-10	Up
AT1G54220	1.39141	6.1862e-29	1.57258e-28	Up
AT1G54280	1.67574	2.86591e-07	4.49687e-07	Up
AT1G54310	1.63934	1.68035e-25	4.04898e-25	Up
AT1G54380	1.12511	3.35701e-44	1.04153e-43	Up
AT1G54385	3.2436	1.9138e-09	3.23158e-09	Up
AT1G54440	1.28645	1.4199e-36	4.0196e-36	Up
AT1G54450	2.86186	3.23563e-12	5.92001e-12	Up
AT1G54560	2.81925	8.13258e-05	0.000114592	Up
AT1G54580	2.93472	1.20155e-238	1.11706e-237	Up
AT1G54690	2.4888	1.49463e-107	7.80981e-107	Up
AT1G54770	1.22028	2.10166e-24	4.96806e-24	Up
AT1G54773	1.27689	0.0109115	0.0135533	Up
AT1G54820	3.69578	1.44314e-30	3.7625e-30	Up
AT1G54840	2.84761	0.000709639	0.000950945	Up
AT1G54970	4.95469	0.000199386	0.00027507	Up
AT1G55040	3.0029	1.29638e-59	4.73931e-59	Up
AT1G55130	1.49617	6.13512e-26	1.48865e-25	Up
AT1G55140	1.8948	1.98854e-46	6.31859e-46	Up
AT1G55180	3.49895	0.00545989	0.00692351	Up
AT1G55200	4.42978	3.66138e-18	7.71395e-18	Up
AT1G55205	4.06736	4.06521e-16	8.19309e-16	Up
AT1G55210	2.43953	3.76869e-44	1.16754e-43	Up
AT1G55260	5.5507	5.63533e-234	5.13533e-233	Up
AT1G55330	5.67408	0	0	Up
AT1G55335	4.40575	3.1151e-06	4.68249e-06	Up
AT1G55350	1.14023	5.28615e-95	2.54838e-94	Up
AT1G55360	2.59278	4.74208e-286	5.15014e-285	Up
AT1G55370	1.65907	1.58683e-48	5.16615e-48	Up
AT1G55380	4.5461	0.00289282	0.00373198	Up
AT1G55490	2.93108	0	0	Up
AT1G55540	1.01774	1.66836e-24	3.95262e-24	Up
AT1G55580	2.32212	0.021169	0.0257048	Up
AT1G55740	1.78672	2.85022e-10	4.92589e-10	Up
AT1G55760	1.60208	1.03489e-10	1.81147e-10	Up
AT1G55865	6.13787	2.32552e-06	3.5186e-06	Up
AT1G55890	1.04117	1.81354e-20	3.99907e-20	Up
AT1G55900	1.92762	8.76239e-61	3.24196e-60	Up
AT1G56020	2.36921	6.74021e-13	1.25699e-12	Up
AT1G56045	2.13858	2.25447e-271	2.31998e-270	Up
AT1G56050	2.5085	4.83794e-113	2.6084e-112	Up
AT1G56110	3.08597	0	0	Up
AT1G56120	2.13584	2.27909e-21	5.11569e-21	Up
AT1G56130	1.86296	1.31455e-23	3.07077e-23	Up
AT1G56430	3.02702	2.18152e-14	4.2304e-14	Up
AT1G56540	1.72134	3.10138e-18	6.54324e-18	Up
AT1G56570	2.87846	4.25509e-44	1.31688e-43	Up
AT1G56580	3.24929	0	0	Up
AT1G56690	2.00584	8.12742e-18	1.69947e-17	Up
AT1G56720	5.38383	2.6176e-108	1.37455e-107	Up
AT1G57560	3.81101	0.00924314	0.0115297	Up
AT1G57620	1.18311	3.37923e-19	7.27217e-19	Up
AT1G57660	2.58012	0	0	Up
AT1G57790	1.50335	4.01281e-28	1.00846e-27	Up
AT1G57820	1.63134	3.85507e-26	9.38636e-26	Up
AT1G57860	2.02752	8.95188e-140	5.56451e-139	Up
AT1G58080	2.20379	5.61233e-217	4.80817e-216	Up
AT1G58160	1.6621	6.37947e-11	1.12362e-10	Up
AT1G58170	1.48652	0.0286124	0.0343706	Up
AT1G58270	1.87017	1.13105e-275	1.18113e-274	Up
AT1G58350	1.06742	7.15859e-31	1.87398e-30	Up
AT1G58370	4.93097	1.39496e-25	3.36743e-25	Up
AT1G58380	1.35617	9.61348e-64	3.65126e-63	Up
AT1G58460	4.2568	0.00900641	0.0112463	Up
AT1G58983	1.63592	2.39714e-07	3.77139e-07	Up
AT1G59540	3.46624	8.80602e-21	1.95322e-20	Up
AT1G59560	1.98648	1.33343e-14	2.60055e-14	Up
AT1G59660	1.60294	2.08375e-16	4.2278e-16	Up
AT1G59750	1.4088	1.37685e-155	9.2275e-155	Up
AT1G59840	1.66622	3.19278e-52	1.08152e-51	Up
AT1G59970	1.27022	1.04737e-08	1.7302e-08	Up
AT1G59980	1.77084	9.82334e-18	2.05166e-17	Up
AT1G59990	3.68647	1.00324e-233	9.12262e-233	Up
AT1G60010	1.17742	1.41914e-67	5.57803e-67	Up
AT1G60030	1.78348	0.000253617	0.000348094	Up
AT1G60060	2.9678	1.95642e-39	5.72437e-39	Up
AT1G60070	1.53749	8.77446e-122	4.95799e-121	Up
AT1G60080	1.30881	1.84409e-18	3.90933e-18	Up
AT1G60110	2.92944	0.0268681	0.0323449	Up
AT1G60160	1.60095	2.31642e-71	9.38893e-71	Up
AT1G60260	2.35908	1.8975e-77	8.08721e-77	Up
AT1G60270	5.64337	8.22728e-74	3.39975e-73	Up
AT1G60360	4.49926	0.00378709	0.00485608	Up
AT1G60390	3.79798	3.56761e-10	6.14666e-10	Up
AT1G60460	4.06559	2.6771e-09	4.49822e-09	Up
AT1G60590	1.86936	0.00280591	0.00362339	Up
AT1G60600	1.09268	6.3514e-35	1.75991e-34	Up
AT1G60630	1.92952	2.45694e-12	4.51127e-12	Up
AT1G60640	2.24232	6.07382e-103	3.08247e-102	Up
AT1G60660	2.31508	7.12621e-42	2.1566e-41	Up
AT1G60690	1.46417	1.39345e-15	2.77745e-15	Up
AT1G60700	2.7229	1.1463e-24	2.72522e-24	Up
AT1G60710	1.07363	8.44372e-90	3.9501e-89	Up
AT1G60770	3.12869	7.08873e-110	3.76065e-109	Up
AT1G60790	3.06325	5.16955e-75	2.15683e-74	Up
AT1G60800	2.24227	2.30229e-149	1.50348e-148	Up
AT1G60810	2.21966	1.32701e-49	4.37e-49	Up
AT1G60850	1.51294	1.0555e-36	2.99163e-36	Up
AT1G60860	2.29327	7.81711e-55	2.72198e-54	Up
AT1G60890	1.23606	2.11057e-22	4.82488e-22	Up
AT1G60930	1.21927	8.91551e-11	1.56354e-10	Up
AT1G60960	1.88039	7.35893e-144	4.67168e-143	Up
AT1G60989	1.56146	2.67428e-05	3.8583e-05	Up
AT1G61100	1.51527	0	0	Up
AT1G61170	2.74928	1.56603e-43	4.81287e-43	Up
AT1G61240	1.47262	3.70563e-22	8.44303e-22	Up
AT1G61255	4.56431	8.70721e-07	1.33876e-06	Up
AT1G61260	2.12734	1.31119e-31	3.46801e-31	Up
AT1G61310	1.48608	1.15343e-23	2.69618e-23	Up
AT1G61390	1.21193	1.73228e-07	2.73921e-07	Up
AT1G61500	2.20698	1.63415e-48	5.31858e-48	Up
AT1G61570	2.23376	5.62137e-89	2.61762e-88	Up
AT1G61580	1.71456	2.99298e-31	7.8769e-31	Up
AT1G61600	2.3905	4.04478e-07	6.30691e-07	Up
AT1G61640	1.05644	1.35266e-18	2.87733e-18	Up
AT1G61667	2.56763	2.876e-47	9.22987e-47	Up
AT1G61795	1.2518	6.70638e-05	9.48749e-05	Up
AT1G61840	4.13945	0.0113233	0.0140484	Up
AT1G61870	1.65399	7.93177e-79	3.41699e-78	Up
AT1G61900	1.03092	1.16412e-82	5.15552e-82	Up
AT1G61990	1.15257	3.0228e-22	6.89911e-22	Up
AT1G62010	1.63793	2.4803e-14	4.80363e-14	Up
AT1G62030	1.70571	6.61686e-25	1.57948e-24	Up
AT1G62085	1.4051	3.22581e-18	6.80237e-18	Up
AT1G62110	2.32375	1.67619e-20	3.69929e-20	Up
AT1G62120	2.3061	1.73462e-17	3.60331e-17	Up
AT1G62150	2.22874	1.51725e-16	3.08817e-16	Up
AT1G62260	1.84109	3.92857e-18	8.26947e-18	Up
AT1G62330	2.3763	3.31234e-77	1.40861e-76	Up
AT1G62350	2.15828	6.50883e-21	1.44718e-20	Up
AT1G62400	1.91582	2.41512e-20	5.31291e-20	Up
AT1G62440	3.88339	3.62321e-07	5.6629e-07	Up
AT1G62500	5.39021	2.99836e-12	5.49065e-12	Up
AT1G62520	4.68131	3.35156e-05	4.81183e-05	Up
AT1G62540	4.67833	7.60276e-17	1.55627e-16	Up
AT1G62590	3.12109	3.4798e-31	9.15127e-31	Up
AT1G62640	1.4098	3.14442e-52	1.06531e-51	Up
AT1G62670	1.8097	5.31906e-14	1.02267e-13	Up
AT1G62680	2.15731	2.08465e-19	4.50358e-19	Up
AT1G62690	2.67777	0.0200435	0.0243843	Up
AT1G62710	2.36251	9.14661e-08	1.46028e-07	Up
AT1G62720	4.56628	4.33349e-12	7.9007e-12	Up
AT1G62730	1.79433	1.68042e-18	3.56735e-18	Up
AT1G62790	1.15223	4.80204e-14	9.24271e-14	Up
AT1G62830	2.24124	1.26735e-41	3.82117e-41	Up
AT1G62870	5.4991	1.58301e-05	2.3065e-05	Up
AT1G62910	2.79718	4.87699e-12	8.87328e-12	Up
AT1G62950	3.48289	3.64457e-27	9.03801e-27	Up
AT1G62975	3.48485	2.92411e-32	7.81213e-32	Up
AT1G62980	3.89129	0.022979	0.0278181	Up
AT1G62981	3.44495	7.27108e-05	0.000102658	Up
AT1G63100	5.19996	5.755e-09	9.57794e-09	Up
AT1G63120	1.58326	1.19868e-90	5.64e-90	Up
AT1G63130	1.88009	1.09336e-56	3.87923e-56	Up
AT1G63140	2.70194	0.00687448	0.00866078	Up
AT1G63150	2.46093	2.0814e-21	4.67593e-21	Up
AT1G63160	1.03609	8.75593e-16	1.75234e-15	Up
AT1G63220	1.53948	5.22755e-23	1.20861e-22	Up
AT1G63230	3.19251	2.52349e-13	4.76357e-13	Up
AT1G63240	2.42168	2.26764e-57	8.09849e-57	Up
AT1G63250	3.78255	2.02494e-67	7.95329e-67	Up
AT1G63260	2.38766	5.01798e-168	3.55183e-167	Up
AT1G63295	4.87404	0.00123318	0.0016287	Up
AT1G63300	4.89401	7.52363e-40	2.21238e-39	Up
AT1G63310	2.19512	4.08305e-08	6.60083e-08	Up
AT1G63400	2.23912	8.88112e-13	1.6516e-12	Up
AT1G63470	3.10423	3.2223e-37	9.1896e-37	Up
AT1G63480	2.91787	3.01012e-55	1.05247e-54	Up
AT1G63520	4.85802	0.00101887	0.00135181	Up
AT1G63610	1.26522	1.21147e-38	3.51314e-38	Up
AT1G63650	7.80626	1.51878e-10	2.64795e-10	Up
AT1G63660	2.12042	4.68773e-162	3.23061e-161	Up
AT1G63670	1.53462	6.26e-52	2.11341e-51	Up
AT1G63680	1.8676	3.71439e-172	2.68476e-171	Up
AT1G63690	1.02581	2.6886e-93	1.28531e-92	Up
AT1G63780	1.7798	1.3971e-69	5.57943e-69	Up
AT1G63810	2.71156	2.36312e-144	1.50425e-143	Up
AT1G63850	2.07532	8.29206e-31	2.16882e-30	Up
AT1G63940	2.49897	3.42495e-232	3.09708e-231	Up
AT1G63960	4.26373	0.00712243	0.00896037	Up
AT1G63980	1.99427	0	0	Up
AT1G63990	3.8812	0.00110402	0.00146168	Up
AT1G64110	1.31702	1.00457e-06	1.54076e-06	Up
AT1G64150	2.03034	3.6075e-34	9.88481e-34	Up
AT1G64185	3.04893	5.73961e-15	1.1279e-14	Up
AT1G64190	1.42411	1.43306e-69	5.72091e-69	Up
AT1G64220	5.5691	7.77067e-57	2.76212e-56	Up
AT1G64253	3.55483	6.41485e-10	1.09754e-09	Up
AT1G64260	2.5053	0.0094336	0.011761	Up
AT1G64310	1.57623	6.40868e-05	9.07482e-05	Up
AT1G64320	1.73855	2.44305e-12	4.48693e-12	Up
AT1G64330	1.73819	1.42404e-161	9.78847e-161	Up
AT1G64370	2.76263	1.36221e-34	3.75686e-34	Up
AT1G64380	2.59547	6.69941e-10	1.14567e-09	Up
AT1G64390	4.33599	1.20416e-73	4.96915e-73	Up
AT1G64450	2.86321	1.03795e-13	1.98069e-13	Up
AT1G64510	1.25471	4.53796e-226	4.00771e-225	Up
AT1G64580	2.53307	5.5508e-23	1.28293e-22	Up
AT1G64600	4.07575	1.18269e-108	6.23062e-108	Up
AT1G64625	5.94016	1.95871e-06	2.97167e-06	Up
AT1G64640	6.17883	1.50465e-83	6.70569e-83	Up
AT1G64650	2.71359	7.91605e-144	5.02386e-143	Up
AT1G64670	4.66692	7.95487e-88	3.66634e-87	Up
AT1G64690	3.32901	2.99975e-24	7.0784e-24	Up
AT1G64760	4.44475	8.08253e-100	4.02e-99	Up
AT1G64790	1.58315	8.19125e-200	6.60603e-199	Up
AT1G64880	2.82127	1.58859e-178	1.17592e-177	Up
AT1G64890	1.77094	1.44413e-11	2.5914e-11	Up
AT1G64980	2.56548	1.68295e-110	8.95517e-110	Up
AT1G65010	4.46322	0	0	Up
AT1G65030	1.43995	8.83117e-21	1.9586e-20	Up
AT1G65032	1.12106	2.59907e-09	4.36955e-09	Up
AT1G65060	4.25565	4.76861e-30	1.23339e-29	Up
AT1G65110	2.41171	6.55978e-15	1.2874e-14	Up
AT1G65120	2.28284	8.98942e-21	1.99349e-20	Up
AT1G65130	5.59343	2.33742e-07	3.67935e-07	Up
AT1G65140	4.20281	0.00883792	0.0110424	Up
AT1G65150	1.16258	5.88153e-08	9.4585e-08	Up
AT1G65180	3.30517	1.13216e-06	1.73381e-06	Up
AT1G65200	4.84198	1.31505e-07	2.08772e-07	Up
AT1G65295	2.70396	1.14179e-154	7.61603e-154	Up
AT1G65310	3.54738	3.41482e-08	5.53236e-08	Up
AT1G65370	4.08436	2.90765e-95	1.40397e-94	Up
AT1G65380	1.23452	4.14472e-12	7.56111e-12	Up
AT1G65420	1.69132	2.52793e-10	4.37641e-10	Up
AT1G65450	5.83995	1.2708e-05	1.86069e-05	Up
AT1G65470	1.40397	4.11103e-30	1.06434e-29	Up
AT1G65486	1.17784	4.35577e-05	6.2144e-05	Up
AT1G65490	3.31496	1.09441e-139	6.79891e-139	Up
AT1G65560	1.89641	6.58571e-30	1.69922e-29	Up
AT1G65700	1.30724	6.33223e-37	1.80005e-36	Up
AT1G65710	3.41651	0.000946713	0.00125789	Up
AT1G65900	6.14866	6.49462e-09	1.0797e-08	Up
AT1G65910	1.25326	0.0231348	0.0279986	Up
AT1G65920	2.30573	2.23467e-19	4.82571e-19	Up
AT1G65985	2.39698	3.52694e-23	8.19009e-23	Up
AT1G66080	1.26653	2.03715e-06	3.08802e-06	Up
AT1G66180	2.41226	0	0	Up
AT1G66190	1.78995	1.78388e-19	3.85814e-19	Up
AT1G66280	4.09055	0.00363769	0.00466875	Up
AT1G66345	1.06579	4.26074e-08	6.88178e-08	Up
AT1G66400	1.24696	2.76882e-18	5.84393e-18	Up
AT1G66430	4.8568	5.56812e-202	4.53545e-201	Up
AT1G66520	2.45831	1.91695e-34	5.27442e-34	Up
AT1G66530	1.02938	1.22814e-18	2.61454e-18	Up
AT1G66620	1.22993	9.75327e-05	0.000136882	Up
AT1G66810	2.01612	0.0187985	0.0229276	Up
AT1G66930	3.94339	0.00582935	0.00738097	Up
AT1G66940	3.57091	9.74255e-129	5.72338e-128	Up
AT1G67020	4.1529	0.000329039	0.000448878	Up
AT1G67040	3.68781	7.29962e-22	1.65356e-21	Up
AT1G67110	3.37005	0.00817984	0.010245	Up
AT1G67120	2.63684	1.89563e-123	1.08122e-122	Up
AT1G67180	3.66509	1.3649e-09	2.31396e-09	Up
AT1G67220	1.16071	0.00441973	0.00564542	Up
AT1G67265	2.06036	1.14602e-06	1.75478e-06	Up
AT1G67320	1.70806	2.77193e-23	6.44744e-23	Up
AT1G67430	1.74563	0	0	Up
AT1G67510	1.22452	1.58554e-10	2.76253e-10	Up
AT1G67560	2.01022	1.9357e-131	1.15217e-130	Up
AT1G67590	1.81998	3.36829e-41	1.00811e-40	Up
AT1G67630	4.16535	5.95466e-38	1.71133e-37	Up
AT1G67660	1.07878	1.96544e-12	3.6176e-12	Up
AT1G67690	1.45198	3.5293e-18	7.43865e-18	Up
AT1G67720	2.16941	3.19403e-96	1.55252e-95	Up
AT1G67730	1.71853	1.9635e-195	1.54757e-194	Up
AT1G67750	3.93613	1.52282e-24	3.61104e-24	Up
AT1G67760	5.07833	0.000388773	0.000528225	Up
AT1G67780	2.88977	0.00195293	0.00254643	Up
AT1G67790	2.13937	0.0415212	0.0492156	Up
AT1G67830	1.75411	8.99e-37	2.54975e-36	Up
AT1G67865	1.30855	2.41546e-08	3.93437e-08	Up
AT1G67870	1.50481	6.56403e-129	3.86255e-128	Up
AT1G67910	2.62983	2.86666e-105	1.47569e-104	Up
AT1G67950	3.49233	1.27093e-25	3.06942e-25	Up
AT1G68060	2.60343	5.56342e-212	4.69224e-211	Up
AT1G68110	2.89913	8.70331e-06	1.2832e-05	Up
AT1G68120	2.72105	0.000498801	0.000673785	Up
AT1G68130	2.53786	3.68487e-71	1.49156e-70	Up
AT1G68170	4.74956	0.000427903	0.000580051	Up
AT1G68220	1.372	4.36504e-52	1.47554e-51	Up
AT1G68238	6.97303	5.46281e-31	1.43307e-30	Up
AT1G68240	4.75851	0.001258	0.00166055	Up
AT1G68260	3.07024	1.24356e-38	3.60572e-38	Up
AT1G68350	4.49632	0.0036049	0.00462807	Up
AT1G68360	2.91595	0.000383639	0.00052145	Up
AT1G68400	3.81427	1.16701e-168	8.28805e-168	Up
AT1G68430	4.74522	0.00036362	0.000494938	Up
AT1G68470	2.10075	0.00436655	0.00557883	Up
AT1G68500	1.12966	0.000774372	0.00103514	Up
AT1G68530	2.80929	0	0	Up
AT1G68540	1.58857	1.14816e-14	2.24211e-14	Up
AT1G68550	1.22001	3.4185e-44	1.0603e-43	Up
AT1G68560	2.80817	0	0	Up
AT1G68590	1.23867	1.81911e-136	1.10736e-135	Up
AT1G68600	1.53952	7.11724e-10	1.21614e-09	Up
AT1G68640	5.06671	1.70336e-15	3.38943e-15	Up
AT1G68650	1.18649	8.11828e-10	1.38496e-09	Up
AT1G68725	2.90274	0.0273331	0.0328842	Up
AT1G68740	1.90955	2.88256e-05	4.15143e-05	Up
AT1G68760	2.85591	1.66476e-60	6.14223e-60	Up
AT1G68780	5.94286	5.03169e-103	2.55542e-102	Up
AT1G68810	2.63647	3.38377e-35	9.41551e-35	Up
AT1G68870	5.49444	2.4423e-21	5.4803e-21	Up
AT1G68880	2.45182	5.64088e-08	9.07977e-08	Up
AT1G68890	2.35252	2.74322e-65	1.05571e-64	Up
AT1G68930	2.10583	4.93222e-21	1.09929e-20	Up
AT1G68990	1.24174	6.10595e-67	2.38539e-66	Up
AT1G69020	1.26931	8.4967e-11	1.49132e-10	Up
AT1G69040	1.20182	4.14729e-48	1.34381e-47	Up
AT1G69070	2.10758	9.78505e-119	5.44477e-118	Up
AT1G69080	3.21136	7.44249e-05	0.000105022	Up
AT1G69200	3.80265	0	0	Up
AT1G69210	2.52984	1.13852e-25	2.7512e-25	Up
AT1G69230	1.81358	0.00199295	0.00259718	Up
AT1G69260	2.74617	2.29567e-30	5.9683e-30	Up
AT1G69295	1.0861	6.50926e-48	2.10431e-47	Up
AT1G69420	3.69028	5.26586e-264	5.31302e-263	Up
AT1G69430	4.90272	1.46442e-16	2.98093e-16	Up
AT1G69440	1.40061	2.62616e-07	4.12618e-07	Up
AT1G69530	2.20223	0	0	Up
AT1G69580	2.70588	2.55358e-40	7.55197e-40	Up
AT1G69620	1.9862	0	0	Up
AT1G69630	3.44981	0.0227071	0.0275062	Up
AT1G69700	2.68357	1.4129e-40	4.19375e-40	Up
AT1G69780	2.30339	1.63734e-50	5.44528e-50	Up
AT1G69970	1.88907	1.17058e-07	1.8617e-07	Up
AT1G70020	1.07228	0.0232719	0.0281582	Up
AT1G70090	1.2614	5.3938e-163	3.73789e-162	Up
AT1G70110	1.51734	0.0419254	0.0496836	Up
AT1G70210	4.22983	6.14082e-75	2.56005e-74	Up
AT1G70230	1.57887	6.40587e-20	1.396e-19	Up
AT1G70280	3.18527	1.25653e-135	7.61612e-135	Up
AT1G70310	1.04092	2.53971e-95	1.22687e-94	Up
AT1G70340	1.52255	0.00142892	0.00188112	Up
AT1G70350	1.62807	2.76448e-23	6.43081e-23	Up
AT1G70370	4.50568	2.9952e-52	1.01508e-51	Up
AT1G70390	4.5536	0.00302377	0.00389664	Up
AT1G70410	1.19655	2.8702e-195	2.25967e-194	Up
AT1G70470	4.18585	3.69546e-14	7.12968e-14	Up
AT1G70500	1.47309	0.0281529	0.0338358	Up
AT1G70550	3.31421	1.10147e-37	3.15613e-37	Up
AT1G70560	1.394	1.72828e-37	4.94214e-37	Up
AT1G70600	2.34061	0	0	Up
AT1G70630	1.19282	8.63976e-11	1.51555e-10	Up
AT1G70650	1.33757	4.57281e-10	7.85553e-10	Up
AT1G70710	1.17075	7.78805e-09	1.29179e-08	Up
AT1G70800	1.7724	0.00115384	0.00152649	Up
AT1G70830	2.49807	0	0	Up
AT1G70850	3.73423	2.63673e-17	5.45212e-17	Up
AT1G70880	4.89509	0.000874261	0.00116425	Up
AT1G70890	4.3754	3.12886e-93	1.4951e-92	Up
AT1G70895	2.4975	5.01891e-41	1.49726e-40	Up
AT1G70940	2.40569	0	0	Up
AT1G70950	1.08121	2.82525e-05	4.07029e-05	Up
AT1G70985	2.45306	0.000960398	0.00127575	Up
AT1G70990	1.4228	0.0199493	0.0242739	Up
AT1G71050	4.74545	2.14391e-13	4.05173e-13	Up
AT1G71060	3.41678	7.89833e-29	2.00468e-28	Up
AT1G71070	1.00277	1.24366e-27	3.10409e-27	Up
AT1G71180	2.47488	4.67447e-30	1.20933e-29	Up
AT1G71230	1.1168	7.82956e-06	1.15679e-05	Up
AT1G71260	3.0566	2.77628e-170	1.98501e-169	Up
AT1G71420	2.49235	5.22718e-12	9.49736e-12	Up
AT1G71460	1.90496	2.97914e-39	8.69157e-39	Up
AT1G71695	1.77912	0	0	Up
AT1G71710	1.03876	4.61085e-45	1.44344e-44	Up
AT1G71790	1.53518	9.48682e-34	2.58308e-33	Up
AT1G71830	1.26826	1.56479e-13	2.97025e-13	Up
AT1G71850	2.61365	2.39761e-45	7.5437e-45	Up
AT1G71866	3.83561	0.00851082	0.0106463	Up
AT1G71870	1.56378	0.000353164	0.000480953	Up
AT1G71930	4.27829	0.00673864	0.00849218	Up
AT1G71990	2.09758	3.65368e-37	1.0417e-36	Up
AT1G72040	1.59212	8.79912e-127	5.10682e-126	Up
AT1G72090	1.70405	7.12219e-75	2.968e-74	Up
AT1G72130	1.18548	2.59792e-42	7.88572e-42	Up
AT1G72140	4.85894	8.29476e-33	2.23012e-32	Up
AT1G72160	1.15831	2.45455e-95	1.186e-94	Up
AT1G72180	4.05008	0	0	Up
AT1G72230	2.35801	0.00951605	0.011861	Up
AT1G72240	5.01946	2.38192e-08	3.88063e-08	Up
AT1G72275	2.0701	5.22811e-10	8.9718e-10	Up
AT1G72310	2.14022	3.40364e-30	8.82281e-30	Up
AT1G72370	2.33686	0	0	Up
AT1G72410	1.90843	3.62409e-209	3.02646e-208	Up
AT1G72416	2.9004	1.77929e-179	1.32449e-178	Up
AT1G72420	1.29067	6.35058e-16	1.27529e-15	Up
AT1G72430	2.51649	5.5965e-244	5.28883e-243	Up
AT1G72440	2.2109	8.18089e-213	6.91637e-212	Up
AT1G72470	2.66824	9.68251e-57	3.43766e-56	Up
AT1G72480	3.51366	2.26156e-99	1.12167e-98	Up
AT1G72550	1.05325	2.11295e-70	8.48789e-70	Up
AT1G72600	2.65536	1.73565e-35	4.84225e-35	Up
AT1G72610	4.50444	0	0	Up
AT1G72670	2.54	1.30911e-05	1.91559e-05	Up
AT1G72790	3.94576	7.76147e-30	2.00064e-29	Up
AT1G72810	3.23232	1.68028e-52	5.71187e-52	Up
AT1G72970	4.75995	1.70156e-155	1.13964e-154	Up
AT1G73020	2.37581	8.81765e-71	3.55763e-70	Up
AT1G73090	1.24823	5.57988e-30	1.44181e-29	Up
AT1G73177	3.45487	7.76639e-20	1.68937e-19	Up
AT1G73180	1.82453	4.1766e-101	2.09453e-100	Up
AT1G73190	4.8669	1.44572e-05	2.1114e-05	Up
AT1G73210	1.48518	4.47861e-05	6.38448e-05	Up
AT1G73220	2.56875	0.0220506	0.0267401	Up
AT1G73230	1.69498	0	0	Up
AT1G73280	4.15556	0.0109411	0.0135893	Up
AT1G73310	1.17913	1.08847e-20	2.4105e-20	Up
AT1G73330	2.33247	1.30328e-10	2.27562e-10	Up
AT1G73340	5.37587	9.4527e-05	0.000132716	Up
AT1G73360	1.64522	1.77252e-08	2.90253e-08	Up
AT1G73370	1.85186	2.24225e-07	3.53242e-07	Up
AT1G73570	3.41076	1.92174e-24	4.54683e-24	Up
AT1G73590	3.23842	3.39207e-12	6.20249e-12	Up
AT1G73640	2.54319	8.38931e-05	0.000118115	Up
AT1G73760	1.03687	1.2928e-16	2.63385e-16	Up
AT1G73770	1.1355	8.06234e-07	1.2416e-06	Up
AT1G73830	1.89246	2.16415e-155	1.4481e-154	Up
AT1G73910	3.39072	1.01765e-09	1.73245e-09	Up
AT1G73940	2.77686	1.71218e-81	7.51981e-81	Up
AT1G74040	1.17381	6.38053e-34	1.74155e-33	Up
AT1G74055	2.07869	0.00469393	0.0059834	Up
AT1G74070	1.50097	2.8231e-21	6.32873e-21	Up
AT1G74088	1.6943	3.54082e-06	5.30847e-06	Up
AT1G74240	2.21103	1.75372e-16	3.56468e-16	Up
AT1G74380	1.83126	8.06577e-268	8.25202e-267	Up
AT1G74385	2.55324	1.2271e-07	1.95029e-07	Up
AT1G74390	1.75034	1.39402e-16	2.83872e-16	Up
AT1G74400	1.28483	0.000415457	0.000563577	Up
AT1G74420	4.52364	7.10901e-05	0.000100417	Up
AT1G74430	3.17308	2.61751e-29	6.69166e-29	Up
AT1G74440	1.24895	1.99193e-08	3.25552e-08	Up
AT1G74458	1.86967	8.28251e-05	0.000116643	Up
AT1G74490	4.21233	8.83981e-09	1.46419e-08	Up
AT1G74520	1.74816	4.7144e-56	1.66237e-55	Up
AT1G74560	3.43859	0	0	Up
AT1G74580	3.12896	5.13543e-47	1.64287e-46	Up
AT1G74600	1.07795	1.62028e-07	2.56479e-07	Up
AT1G74630	2.60068	9.80065e-16	1.95939e-15	Up
AT1G74660	1.9717	2.0488e-07	3.23175e-07	Up
AT1G74670	4.54071	5.73373e-196	4.52755e-195	Up
AT1G74690	4.19433	4.24256e-276	4.44137e-275	Up
AT1G74870	2.28544	8.81607e-05	0.000123992	Up
AT1G74890	4.05866	2.37418e-05	3.43328e-05	Up
AT1G74940	1.19071	1.71531e-25	4.13274e-25	Up
AT1G75010	1.15487	1.2398e-36	3.5121e-36	Up
AT1G75040	3.20621	0.000371634	0.000505554	Up
AT1G75060	4.1642	2.16176e-08	3.52846e-08	Up
AT1G75090	4.42326	7.80783e-13	1.45366e-12	Up
AT1G75110	2.37783	4.13911e-07	6.45019e-07	Up
AT1G75120	2.41031	3.62331e-57	1.29117e-56	Up
AT1G75125	2.15961	2.64165e-18	5.57776e-18	Up
AT1G75140	1.01199	2.71976e-16	5.50766e-16	Up
AT1G75150	2.64047	1.23416e-15	2.46205e-15	Up
AT1G75200	1.28016	1.11974e-45	3.53359e-45	Up
AT1G75240	4.06005	0	0	Up
AT1G75250	3.05978	0.000885806	0.00117926	Up
AT1G75310	1.53588	2.08964e-132	1.25083e-131	Up
AT1G75335	1.24425	1.5989e-06	2.43572e-06	Up
AT1G75420	1.47178	3.41627e-34	9.36445e-34	Up
AT1G75430	1.81534	0.000119363	0.000166812	Up
AT1G75500	1.74582	1.29608e-280	1.37311e-279	Up
AT1G75550	2.87221	2.58213e-06	3.89878e-06	Up
AT1G75580	4.80083	1.70922e-07	2.70315e-07	Up
AT1G75590	2.62709	0.00106092	0.0014061	Up
AT1G75620	4.04461	0.000640457	0.000860252	Up
AT1G75640	4.32358	8.5987e-19	1.83776e-18	Up
AT1G75670	1.7877	7.66728e-41	2.28122e-40	Up
AT1G75680	3.5059	0	0	Up
AT1G75710	4.92048	4.55207e-59	1.65557e-58	Up
AT1G75720	4.74382	0.00144875	0.00190628	Up
AT1G75780	4.05522	8.09327e-36	2.26809e-35	Up
AT1G75800	1.26244	1.44493e-116	7.93589e-116	Up
AT1G75840	1.51303	7.45879e-128	4.36722e-127	Up
AT1G75880	1.95776	1.02255e-18	2.18149e-18	Up
AT1G75890	3.76842	0.0107948	0.0134123	Up
AT1G75900	5.21089	1.96842e-36	5.55904e-36	Up
AT1G75945	5.56701	1.34854e-56	4.77982e-56	Up
AT1G75980	1.28278	1.06472e-12	1.97571e-12	Up
AT1G76020	1.15866	3.66015e-17	7.54548e-17	Up
AT1G76120	1.10959	1.55195e-14	3.022e-14	Up
AT1G76160	3.74134	0	0	Up
AT1G76190	1.36	0.0201184	0.024474	Up
AT1G76240	4.50147	4.81768e-17	9.90475e-17	Up
AT1G76260	1.14321	1.67034e-09	2.82454e-09	Up
AT1G76280	1.16037	3.97875e-23	9.23317e-23	Up
AT1G76300	1.91156	5.03562e-79	2.17287e-78	Up
AT1G76310	4.03156	5.0334e-09	8.39283e-09	Up
AT1G76400	1.18853	2.60688e-47	8.37635e-47	Up
AT1G76405	1.90142	6.10516e-32	1.62309e-31	Up
AT1G76420	3.99651	0.00486097	0.00618849	Up
AT1G76540	2.95148	3.2284e-23	7.50259e-23	Up
AT1G76610	5.07663	0.000487128	0.00065848	Up
AT1G76620	6.40626	3.84179e-38	1.10621e-37	Up
AT1G76660	1.12447	1.73649e-38	5.02326e-38	Up
AT1G76740	2.06224	0.00212671	0.00276655	Up
AT1G76790	3.92988	2.42008e-40	7.16216e-40	Up
AT1G76870	1.62009	7.93621e-08	1.27039e-07	Up
AT1G77010	1.82345	1.91504e-08	3.13227e-08	Up
AT1G77030	2.75739	5.73517e-191	4.45559e-190	Up
AT1G77110	3.92306	4.48348e-11	7.93111e-11	Up
AT1G77200	7.76599	1.83353e-10	3.19067e-10	Up
AT1G77270	3.84996	2.27951e-28	5.74913e-28	Up
AT1G77330	1.8769	1.46012e-05	2.1317e-05	Up
AT1G77390	2.77215	4.95766e-23	1.14722e-22	Up
AT1G77405	2.4254	4.8944e-07	7.60537e-07	Up
AT1G77550	2.45834	1.21227e-91	5.73838e-91	Up
AT1G77580	2.7905	8.19603e-78	3.50587e-77	Up
AT1G77590	2.1172	1.52173e-59	5.55834e-59	Up
AT1G77630	2.78894	2.90334e-99	1.43863e-98	Up
AT1G77640	4.37139	3.22654e-81	1.41473e-80	Up
AT1G77670	1.75324	5.1881e-36	1.45663e-35	Up
AT1G77690	1.54857	2.74543e-36	7.73792e-36	Up
AT1G77700	2.39418	0.000264357	0.000362413	Up
AT1G77750	3.37926	1.55776e-67	6.12177e-67	Up
AT1G77760	6.69677	0	0	Up
AT1G77855	3.83608	2.84248e-11	5.054e-11	Up
AT1G77860	5.58686	3.62759e-05	5.19791e-05	Up
AT1G77870	6.69858	1.14827e-07	1.82651e-07	Up
AT1G77940	2.68749	0	0	Up
AT1G78040	2.77238	0	0	Up
AT1G78060	3.97932	4.92247e-80	2.13886e-79	Up
AT1G78090	5.33699	0.000145478	0.000202426	Up
AT1G78120	3.32294	2.42449e-08	3.94847e-08	Up
AT1G78170	3.89101	1.3312e-161	9.15332e-161	Up
AT1G78180	1.70609	2.3676e-33	6.41107e-33	Up
AT1G78210	2.406	2.24646e-42	6.82479e-42	Up
AT1G78230	1.75159	2.92043e-32	7.80328e-32	Up
AT1G78240	1.58399	2.78137e-293	3.09532e-292	Up
AT1G78260	2.53925	3.33916e-74	1.38416e-73	Up
AT1G78270	1.08932	9.46083e-22	2.13879e-21	Up
AT1G78370	5.78332	8.19116e-21	1.81742e-20	Up
AT1G78430	2.20021	2.85801e-05	4.11664e-05	Up
AT1G78490	3.45743	4.46923e-71	1.80663e-70	Up
AT1G78530	3.16079	2.03817e-17	4.22765e-17	Up
AT1G78580	2.63356	2.64139e-162	1.8245e-161	Up
AT1G78610	2.15121	2.41822e-70	9.70864e-70	Up
AT1G78630	2.13797	0	0	Up
AT1G78650	1.86263	1.10849e-29	2.85072e-29	Up
AT1G78690	1.73181	5.97957e-20	1.3035e-19	Up
AT1G78730	2.89236	8.01982e-18	1.67764e-17	Up
AT1G78750	1.40364	5.62256e-08	9.05166e-08	Up
AT1G78760	3.36633	0.0282107	0.0339034	Up
AT1G78770	1.70373	9.04096e-14	1.72775e-13	Up
AT1G78910	1.09048	2.28894e-10	3.96785e-10	Up
AT1G78915	1.38359	1.28704e-30	3.3576e-30	Up
AT1G78930	2.83543	3.36963e-73	1.38594e-72	Up
AT1G78940	2.26976	2.63631e-05	3.80403e-05	Up
AT1G78950	4.93746	8.18429e-06	1.20819e-05	Up
AT1G78970	2.48388	2.1107e-17	4.37596e-17	Up
AT1G79060	1.90709	2.75005e-26	6.71515e-26	Up
AT1G79070	1.02696	6.74695e-08	1.08264e-07	Up
AT1G79080	1.46513	4.00184e-24	9.42097e-24	Up
AT1G79110	3.08371	1.09898e-63	4.17099e-63	Up
AT1G79120	2.27903	1.94728e-09	3.28759e-09	Up
AT1G79150	3.5999	2.91375e-173	2.11835e-172	Up
AT1G79220	1.60733	2.17352e-10	3.77239e-10	Up
AT1G79260	2.11685	2.09913e-24	4.96264e-24	Up
AT1G79320	4.18897	0.00920656	0.0114854	Up
AT1G79390	1.88826	1.00085e-43	3.08485e-43	Up
AT1G79470	3.21737	1.11761e-65	4.31361e-65	Up
AT1G79490	2.08039	5.9301e-41	1.7671e-40	Up
AT1G79500	5.33423	5.07432e-59	1.84456e-58	Up
AT1G79560	2.93963	0	0	Up
AT1G79620	4.09887	8.56762e-18	1.79081e-17	Up
AT1G79640	1.43762	3.05913e-19	6.58665e-19	Up
AT1G79660	1.47944	3.34093e-76	1.4086e-75	Up
AT1G79720	1.61198	5.00702e-26	1.21688e-25	Up
AT1G79760	2.48206	0.0122449	0.0151508	Up
AT1G79770	2.40831	1.13302e-17	2.36429e-17	Up
AT1G79820	2.77148	4.0807e-26	9.93232e-26	Up
AT1G79840	3.1861	1.99402e-12	3.66989e-12	Up
AT1G79850	1.81225	0	0	Up
AT1G79890	3.30453	5.47427e-14	1.05232e-13	Up
AT1G79990	2.33713	1.08797e-279	1.15033e-278	Up
AT1G80050	2.81906	3.70752e-53	1.26785e-52	Up
AT1G80060	1.62165	4.70138e-14	9.05062e-14	Up
AT1G80080	3.15238	8.46032e-41	2.51576e-40	Up
AT1G80150	2.13668	2.67898e-42	8.13062e-42	Up
AT1G80170	3.26506	3.23303e-40	9.54673e-40	Up
AT1G80240	1.26937	0.0185337	0.0226216	Up
AT1G80245	1.81894	2.40968e-34	6.61897e-34	Up
AT1G80260	1.71244	7.98376e-107	4.15022e-106	Up
AT1G80270	4.17941	8.67327e-125	4.9819e-124	Up
AT1G80280	3.27797	5.86914e-65	2.25216e-64	Up
AT1G80480	1.10324	1.35613e-77	5.78684e-77	Up
AT1G80530	2.37084	4.45553e-108	2.33736e-107	Up
AT1G80620	1.0658	1.8928e-41	5.68996e-41	Up
AT1G80640	3.83549	3.07042e-164	2.1404e-163	Up
AT1G80690	4.16138	2.20624e-11	3.93728e-11	Up
AT1G80700	1.81339	4.60398e-29	1.17248e-28	Up
AT1G80720	2.93258	5.11459e-39	1.48807e-38	Up
AT1G80750	1.33345	6.84226e-58	2.46103e-57	Up
AT1G80850	3.18115	8.24099e-30	2.12372e-29	Up
AT1G80870	2.71	1.6428e-41	4.94403e-41	Up
AT1G80880	2.90406	7.14435e-22	1.61856e-21	Up
AT1G80890	1.20978	1.31824e-17	2.74672e-17	Up
AT1G80980	2.35738	5.56854e-25	1.33105e-24	Up
AT2G01070	2.45866	5.58794e-86	2.53625e-85	Up
AT2G01090	1.23663	4.63284e-23	1.07299e-22	Up
AT2G01120	3.33557	2.27226e-31	5.99127e-31	Up
AT2G01130	1.83319	1.26531e-94	6.0874e-94	Up
AT2G01150	3.75871	2.5277e-39	7.38368e-39	Up
AT2G01200	2.23679	3.14609e-08	5.10401e-08	Up
AT2G01210	5.07966	2.94448e-08	4.7806e-08	Up
AT2G01250	2.0671	0	0	Up
AT2G01390	1.89829	3.84414e-15	7.58725e-15	Up
AT2G01420	1.33625	2.15357e-152	1.42437e-151	Up
AT2G01505	2.38961	1.4948e-05	2.18082e-05	Up
AT2G01510	2.92749	4.02484e-24	9.47405e-24	Up
AT2G01520	4.52938	0.00372188	0.0047742	Up
AT2G01530	3.26388	1.31365e-05	1.92184e-05	Up
AT2G01610	4.92054	5.93617e-08	9.54421e-08	Up
AT2G01630	2.14325	3.14942e-29	8.03982e-29	Up
AT2G01730	1.97067	2.13642e-11	3.81333e-11	Up
AT2G01740	1.92662	8.25108e-16	1.65256e-15	Up
AT2G01750	2.51358	1.58799e-58	5.74879e-58	Up
AT2G01760	3.57293	1.47373e-34	4.06176e-34	Up
AT2G01830	3.88963	1.93865e-90	9.10751e-90	Up
AT2G01880	5.6416	2.96541e-05	4.26872e-05	Up
AT2G01905	1.72405	0.00854751	0.0106909	Up
AT2G01910	1.97661	1.2463e-226	1.10297e-225	Up
AT2G01913	2.4014	2.00767e-15	3.98784e-15	Up
AT2G01950	1.38487	5.97856e-34	1.63289e-33	Up
AT2G01990	2.65642	2.71752e-12	4.98239e-12	Up
AT2G02020	3.712	1.71477e-62	6.44806e-62	Up
AT2G02070	1.46749	2.23972e-75	9.37964e-75	Up
AT2G02100	3.4633	0	0	Up
AT2G02130	2.7029	5.16518e-157	3.48926e-156	Up
AT2G02150	3.16757	2.3271e-41	6.9846e-41	Up
AT2G02170	1.79081	4.22315e-127	2.45776e-126	Up
AT2G02300	3.36738	0.00135593	0.00178726	Up
AT2G02380	2.62795	0.00672121	0.00847222	Up
AT2G02480	1.21424	1.02484e-24	2.43783e-24	Up
AT2G02500	3.03172	1.22265e-64	4.67389e-64	Up
AT2G02540	2.35892	1.17994e-15	2.35455e-15	Up
AT2G02590	1.47846	5.71634e-10	9.79694e-10	Up
AT2G02680	2.65071	0.000671671	0.000901149	Up
AT2G02740	2.04056	1.19576e-57	4.28563e-57	Up
AT2G02750	1.47683	6.58789e-13	1.2288e-12	Up
AT2G02765	1.63131	4.29833e-53	1.46775e-52	Up
AT2G02780	4.682	9.71396e-130	5.73842e-129	Up
AT2G02790	2.79949	1.20247e-74	5.00511e-74	Up
AT2G02850	1.92919	5.33964e-07	8.28204e-07	Up
AT2G02950	2.91938	2.41829e-300	2.72417e-299	Up
AT2G02990	1.00044	0.0350845	0.0418579	Up
AT2G03090	6.16645	1.05459e-12	1.95708e-12	Up
AT2G03110	1.52436	0.0197748	0.0240684	Up
AT2G03220	1.46534	1.76317e-36	4.98403e-36	Up
AT2G03260	3.03886	5.41845e-21	1.20626e-20	Up
AT2G03350	3.57648	2.2197e-131	1.3201e-130	Up
AT2G03380	1.91672	5.21423e-15	1.02551e-14	Up
AT2G03420	1.46344	5.57179e-30	1.43989e-29	Up
AT2G03480	2.76107	7.36706e-65	2.82337e-64	Up
AT2G03550	2.2446	2.02508e-30	5.26998e-30	Up
AT2G03670	2.08936	1.06475e-31	2.81795e-31	Up
AT2G03680	1.26204	1.69863e-86	7.74624e-86	Up
AT2G03780	1.25094	3.40925e-29	8.69684e-29	Up
AT2G03880	2.68946	1.63419e-10	2.84705e-10	Up
AT2G04030	2.87598	0	0	Up
AT2G04050	1.08423	6.08991e-62	2.28027e-61	Up
AT2G04235	1.35566	1.41571e-18	3.00963e-18	Up
AT2G04280	2.85851	1.28154e-252	1.23872e-251	Up
AT2G04360	1.26558	1.28581e-51	4.32442e-51	Up
AT2G04450	2.6519	4.70106e-08	7.58141e-08	Up
AT2G04530	2.74445	1.564e-95	7.56564e-95	Up
AT2G04570	2.839	7.36571e-21	1.63616e-20	Up
AT2G04660	1.92567	2.60589e-38	7.52079e-38	Up
AT2G04780	5.09846	3.35873e-67	1.31554e-66	Up
AT2G04845	1.31993	9.60686e-13	1.78437e-12	Up
AT2G04850	2.00884	3.19522e-10	5.5127e-10	Up
AT2G04860	3.11047	9.34878e-33	2.51254e-32	Up
AT2G04940	1.02331	1.47346e-24	3.49479e-24	Up
AT2G05120	2.8407	1.61743e-95	7.82232e-95	Up
AT2G05210	2.60973	5.38948e-80	2.34082e-79	Up
AT2G05220	1.6639	3.83749e-259	3.79236e-258	Up
AT2G05580	5.13182	0.000283527	0.000388065	Up
AT2G05655	5.46825	1.78755e-05	2.59737e-05	Up
AT2G05760	2.36454	6.10888e-22	1.3856e-21	Up
AT2G05790	4.59052	1.49112e-221	1.29955e-220	Up
AT2G05810	4.48264	7.5499e-49	2.46785e-48	Up
AT2G05830	1.43552	9.52904e-69	3.77772e-68	Up
AT2G05920	3.1322	0	0	Up
AT2G05990	1.54599	3.54489e-195	2.78877e-194	Up
AT2G06850	4.25326	0	0	Up
AT2G06925	3.27689	9.99736e-92	4.73656e-91	Up
AT2G07170	3.75931	7.10236e-12	1.28559e-11	Up
AT2G07340	2.08472	4.2971e-40	1.26729e-39	Up
AT2G07690	3.78504	9.96015e-82	4.3799e-81	Up
AT2G09990	1.6556	1.0203e-139	6.34034e-139	Up
AT2G10940	5.58587	8.53631e-37	2.42303e-36	Up
AT2G11035	2.30975	0.000399407	0.000542359	Up
AT2G11910	1.80773	2.88123e-294	3.2149e-293	Up
AT2G12170	2.56466	5.8279e-60	2.13942e-59	Up
AT2G12400	2.70119	1.35557e-71	5.50283e-71	Up
AT2G12462	3.23971	1.95056e-13	3.6906e-13	Up
AT2G12480	4.38464	0.00536467	0.00680643	Up
AT2G13555	2.32879	4.51624e-05	6.43683e-05	Up
AT2G13600	2.40011	4.16719e-21	9.30445e-21	Up
AT2G13610	1.94538	3.74817e-65	1.44089e-64	Up
AT2G13680	3.39585	0.0258597	0.0311842	Up
AT2G13690	2.94575	3.44515e-30	8.9293e-30	Up
AT2G13820	5.79409	1.07304e-17	2.24045e-17	Up
AT2G14060	2.15127	0.000163717	0.000227074	Up
AT2G14460	1.3404	1.48129e-14	2.88625e-14	Up
AT2G14520	2.62383	5.18706e-13	9.71192e-13	Up
AT2G14530	1.17396	1.88301e-23	4.39237e-23	Up
AT2G14660	1.77512	7.49009e-13	1.39536e-12	Up
AT2G14800	1.8319	0.000120301	0.000168111	Up
AT2G14860	2.99583	2.2415e-10	3.88751e-10	Up
AT2G14880	1.40696	3.01252e-53	1.03118e-52	Up
AT2G14890	5.31931	0	0	Up
AT2G14900	4.37041	1.87587e-220	1.62883e-219	Up
AT2G15000	3.39305	1.44266e-91	6.82587e-91	Up
AT2G15050	2.78334	1.10148e-289	1.21116e-288	Up
AT2G15090	6.03237	0	0	Up
AT2G15130	4.81274	0.000295999	0.000404717	Up
AT2G15280	2.35836	3.44915e-39	1.00573e-38	Up
AT2G15290	1.5488	2.17358e-56	7.68611e-56	Up
AT2G15400	1.17302	0.0251405	0.0303393	Up
AT2G15440	2.23543	0.000151072	0.00020999	Up
AT2G15620	2.53851	0	0	Up
AT2G15630	2.74383	2.13294e-21	4.79068e-21	Up
AT2G15690	1.92397	2.12604e-64	8.11265e-64	Up
AT2G15790	1.51259	2.00704e-16	4.07449e-16	Up
AT2G15970	1.21879	1.55462e-152	1.02951e-151	Up
AT2G16250	1.99838	1.96302e-65	7.56422e-65	Up
AT2G16270	3.53519	1.01576e-44	3.17097e-44	Up
AT2G16390	1.53065	4.2103e-21	9.39873e-21	Up
AT2G16440	3.47208	1.01756e-53	3.50233e-53	Up
AT2G16570	1.28965	0.000951607	0.00126415	Up
AT2G16580	4.31522	0.00634949	0.00801893	Up
AT2G16630	3.32476	7.49329e-29	1.90257e-28	Up
AT2G16750	4.39262	1.59888e-25	3.85399e-25	Up
AT2G16770	1.25933	3.94286e-07	6.15025e-07	Up
AT2G16780	2.71934	1.07662e-122	6.11279e-122	Up
AT2G16800	1.56436	5.61539e-54	1.93875e-53	Up
AT2G16850	3.67613	7.35974e-26	1.78457e-25	Up
AT2G17040	2.68745	2.49535e-52	8.46494e-52	Up
AT2G17070	4.54873	0.00473517	0.00603379	Up
AT2G17140	1.94426	1.60695e-17	3.34006e-17	Up
AT2G17210	2.44276	5.18613e-13	9.71104e-13	Up
AT2G17230	4.64481	9.2796e-160	6.34355e-159	Up
AT2G17240	1.07271	3.86237e-48	1.25245e-47	Up
AT2G17250	1.33174	7.1522e-41	2.12857e-40	Up
AT2G17280	2.40666	3.93776e-05	5.6313e-05	Up
AT2G17300	3.09861	2.2002e-37	6.28654e-37	Up
AT2G17360	1.74415	0	0	Up
AT2G17442	3.35745	6.6182e-11	1.16528e-10	Up
AT2G17470	2.99021	0.00146955	0.00193318	Up
AT2G17480	2.21243	8.30556e-219	7.16478e-218	Up
AT2G17525	1.2368	1.31292e-22	3.01213e-22	Up
AT2G17620	4.73837	0.00150999	0.00198489	Up
AT2G17630	4.45527	4.17418e-23	9.68246e-23	Up
AT2G17670	2.24195	4.91591e-37	1.39913e-36	Up
AT2G17770	3.24989	0.00159058	0.00208862	Up
AT2G17780	2.58546	3.65832e-86	1.664e-85	Up
AT2G17830	2.18827	7.17693e-14	1.37476e-13	Up
AT2G17970	1.63116	8.04143e-24	1.88533e-23	Up
AT2G18010	5.22145	5.25422e-05	7.46555e-05	Up
AT2G18020	1.83978	0	0	Up
AT2G18060	1.84347	0.000131514	0.00018337	Up
AT2G18110	1.25203	7.40197e-138	4.54637e-137	Up
AT2G18120	1.0505	0.0155353	0.0190817	Up
AT2G18190	2.42302	6.58013e-09	1.09383e-08	Up
AT2G18193	2.83063	1.42554e-244	1.34958e-243	Up
AT2G18196	1.34674	5.61942e-14	1.07993e-13	Up
AT2G18220	2.60309	8.05292e-139	4.97941e-138	Up
AT2G18290	1.51056	4.08747e-71	1.65326e-70	Up
AT2G18300	2.72064	0	0	Up
AT2G18328	5.80645	5.31823e-21	1.18445e-20	Up
AT2G18330	2.31389	1.12944e-67	4.44018e-67	Up
AT2G18360	3.91868	5.11873e-11	9.04048e-11	Up
AT2G18390	1.50661	1.41479e-40	4.19877e-40	Up
AT2G18400	3.77827	9.64172e-51	3.21411e-50	Up
AT2G18450	4.06115	0.0139698	0.0172117	Up
AT2G18490	3.9807	0.0186019	0.0226957	Up
AT2G18500	2.688	3.77386e-07	5.89358e-07	Up
AT2G18520	4.11792	1.67388e-31	4.41959e-31	Up
AT2G18570	1.93265	1.36212e-08	2.24089e-08	Up
AT2G18630	1.5786	1.11784e-44	3.48809e-44	Up
AT2G18650	2.0448	3.2526e-12	5.95055e-12	Up
AT2G18720	2.80537	0.0120518	0.0149216	Up
AT2G18850	1.62302	2.45378e-21	5.50548e-21	Up
AT2G18890	4.52263	2.50043e-34	6.86467e-34	Up
AT2G18900	2.45514	8.34672e-128	4.88441e-127	Up
AT2G18910	1.85952	1.22387e-59	4.47575e-59	Up
AT2G18969	3.26408	0.000275062	0.000376601	Up
AT2G18980	2.77437	1.09773e-09	1.86745e-09	Up
AT2G18990	2.93155	1.49829e-60	5.53381e-60	Up
AT2G19090	1.74889	1.2266e-11	2.20555e-11	Up
AT2G19170	5.01443	1.50442e-35	4.20103e-35	Up
AT2G19380	1.47382	3.44089e-08	5.57417e-08	Up
AT2G19385	2.50646	7.79989e-58	2.80309e-57	Up
AT2G19400	1.44895	1.09047e-18	2.32427e-18	Up
AT2G19490	1.81431	2.30975e-23	5.38188e-23	Up
AT2G19520	1.10808	3.11146e-43	9.53748e-43	Up
AT2G19530	2.22192	2.41929e-08	3.9403e-08	Up
AT2G19580	1.89641	3.20486e-07	5.02015e-07	Up
AT2G19600	1.62565	2.53842e-34	6.96716e-34	Up
AT2G19620	4.56522	2.26833e-193	1.77265e-192	Up
AT2G19660	3.46285	4.34457e-19	9.33441e-19	Up
AT2G19670	5.67668	3.00107e-32	8.01572e-32	Up
AT2G19680	1.79497	2.41256e-48	7.84239e-48	Up
AT2G19690	1.82502	7.1144e-05	0.000100479	Up
AT2G19720	4.13615	2.03393e-34	5.59483e-34	Up
AT2G19730	1.31075	7.59853e-200	6.13269e-199	Up
AT2G19740	1.18501	2.34944e-106	1.21773e-105	Up
AT2G19750	1.76223	1.89075e-135	1.1457e-134	Up
AT2G19780	3.42338	1.0351e-15	2.06863e-15	Up
AT2G19870	1.16434	8.27606e-46	2.61676e-45	Up
AT2G19920	2.98346	3.03119e-10	5.23439e-10	Up
AT2G19940	1.86247	8.90365e-78	3.80778e-77	Up
AT2G19990	3.2272	1.08441e-05	1.59252e-05	Up
AT2G20020	1.16728	4.56916e-42	1.38454e-41	Up
AT2G20060	1.45389	1.18396e-70	4.77052e-70	Up
AT2G20170	3.34673	0.0305916	0.0366524	Up
AT2G20180	1.77995	2.08116e-60	7.66918e-60	Up
AT2G20190	1.02172	2.0103e-101	1.01006e-100	Up
AT2G20240	2.02659	5.58877e-17	1.14722e-16	Up
AT2G20290	2.66886	1.42441e-51	4.78676e-51	Up
AT2G20300	1.67797	2.21072e-62	8.30414e-62	Up
AT2G20340	1.80695	3.94356e-21	8.8088e-21	Up
AT2G20370	1.8639	2.45407e-90	1.15187e-89	Up
AT2G20390	2.72646	3.6975e-75	1.54449e-74	Up
AT2G20450	2.40679	7.55074e-199	6.04802e-198	Up
AT2G20490	2.03133	7.95996e-187	6.09899e-186	Up
AT2G20500	1.22998	0.000190859	0.000263714	Up
AT2G20515	3.83207	0.00823607	0.010313	Up
AT2G20520	4.4386	0.0048131	0.00612865	Up
AT2G20530	2.40718	3.54987e-145	2.26511e-144	Up
AT2G20540	2.20568	2.98675e-07	4.6837e-07	Up
AT2G20585	2.43948	1.40204e-36	3.96958e-36	Up
AT2G20590	3.71053	0.00204247	0.00265975	Up
AT2G20635	1.34135	1.54294e-05	2.24936e-05	Up
AT2G20680	2.53285	5.81467e-28	1.45818e-27	Up
AT2G20710	7.32456	1.76395e-12	3.25211e-12	Up
AT2G20800	4.95298	0.000633808	0.000851538	Up
AT2G20835	4.49014	8.64909e-22	1.95611e-21	Up
AT2G20840	2.3633	5.25635e-49	1.72027e-48	Up
AT2G20850	1.58392	3.88243e-63	1.46773e-62	Up
AT2G20980	3.67231	1.55311e-10	2.70691e-10	Up
AT2G21050	3.94333	4.60266e-28	1.1556e-27	Up
AT2G21070	1.46308	2.35119e-19	5.07528e-19	Up
AT2G21080	2.56149	6.62598e-72	2.69907e-71	Up
AT2G21090	1.50395	2.31073e-14	4.47768e-14	Up
AT2G21140	1.56936	1.40671e-14	2.7422e-14	Up
AT2G21200	5.92864	2.0705e-06	3.13813e-06	Up
AT2G21210	6.16266	3.88982e-57	1.38568e-56	Up
AT2G21220	1.84899	0.040231	0.0477532	Up
AT2G21250	2.59673	1.92298e-162	1.33001e-161	Up
AT2G21340	1.39725	1.97961e-38	5.72267e-38	Up
AT2G21370	2.16073	8.68602e-52	2.92685e-51	Up
AT2G21380	1.25824	1.01092e-55	3.54868e-55	Up
AT2G21385	1.21689	1.6193e-83	7.21363e-83	Up
AT2G21440	1.61327	1.18893e-143	7.53643e-143	Up
AT2G21450	5.21186	0.000203943	0.00028121	Up
AT2G21540	3.61656	5.8944e-283	6.29192e-282	Up
AT2G21580	1.8672	1.70688e-202	1.39461e-201	Up
AT2G21590	2.31533	1.33648e-24	3.17272e-24	Up
AT2G21630	1.11328	1.6877e-13	3.19896e-13	Up
AT2G21640	2.06309	3.9408e-67	1.5421e-66	Up
AT2G21660	3.94311	0	0	Up
AT2G21710	3.09586	4.78113e-55	1.6673e-54	Up
AT2G21720	5.0395	0.000436814	0.000591865	Up
AT2G21770	5.03266	2.12921e-08	3.47693e-08	Up
AT2G21790	3.64768	0	0	Up
AT2G21830	1.84037	3.86494e-26	9.40933e-26	Up
AT2G21860	1.44467	2.50326e-62	9.39464e-62	Up
AT2G21880	3.53947	1.03331e-19	2.24377e-19	Up
AT2G22000	1.60293	2.55352e-09	4.29536e-09	Up
AT2G22070	2.4119	1.12158e-15	2.23957e-15	Up
AT2G22122	1.47255	3.08116e-12	5.64032e-12	Up
AT2G22125	1.85167	0	0	Up
AT2G22140	3.4876	4.17808e-07	6.509e-07	Up
AT2G22170	3.4068	0	0	Up
AT2G22190	3.47091	2.20686e-21	4.95462e-21	Up
AT2G22200	2.75827	7.06799e-07	1.09029e-06	Up
AT2G22230	3.7989	2.3627e-74	9.80739e-74	Up
AT2G22400	1.17268	2.42179e-106	1.25461e-105	Up
AT2G22410	3.66041	2.29216e-17	4.7466e-17	Up
AT2G22490	1.4958	1.69295e-42	5.1506e-42	Up
AT2G22600	6.68609	1.39004e-07	2.20495e-07	Up
AT2G22610	4.63373	8.1441e-11	1.43003e-10	Up
AT2G22620	4.26119	4.88303e-12	8.8835e-12	Up
AT2G22670	2.06343	1.59818e-258	1.57571e-257	Up
AT2G22730	1.71207	5.3475e-10	9.17073e-10	Up
AT2G22770	4.04651	1.94711e-86	8.87365e-86	Up
AT2G22795	2.28672	2.52649e-263	2.54427e-262	Up
AT2G22810	1.75126	0.0255506	0.030822	Up
AT2G22830	2.67226	2.36692e-26	5.78762e-26	Up
AT2G22840	1.55577	1.22073e-24	2.90055e-24	Up
AT2G22870	1.74921	1.35322e-43	4.16307e-43	Up
AT2G22900	1.20437	3.69407e-12	6.74888e-12	Up
AT2G22930	3.72848	0.0373762	0.0444943	Up
AT2G23000	4.86574	1.52311e-24	3.61133e-24	Up
AT2G23010	3.93054	5.04624e-23	1.16739e-22	Up
AT2G23060	3.94558	0.018245	0.0222911	Up
AT2G23093	1.26369	4.68358e-08	7.55495e-08	Up
AT2G23096	1.99533	0.0184949	0.0225807	Up
AT2G23100	1.89285	7.01923e-87	3.21273e-86	Up
AT2G23120	3.0226	0	0	Up
AT2G23130	4.06636	5.23984e-117	2.88457e-116	Up
AT2G23180	2.01607	9.39061e-24	2.19799e-23	Up
AT2G23210	1.52065	2.70319e-07	4.24533e-07	Up
AT2G23350	1.32781	1.76543e-170	1.26483e-169	Up
AT2G23360	2.95267	1.05901e-34	2.92675e-34	Up
AT2G23380	1.83343	2.95304e-72	1.20593e-71	Up
AT2G23470	1.19338	6.64466e-14	1.27349e-13	Up
AT2G23530	4.28436	0.00231324	0.00300348	Up
AT2G23540	3.10712	0.0182986	0.0223514	Up
AT2G23560	3.49011	4.89782e-20	1.07056e-19	Up
AT2G23600	1.41525	1.13159e-137	6.9463e-137	Up
AT2G23610	1.3736	5.10386e-94	2.4499e-93	Up
AT2G23690	2.31187	8.4868e-53	2.89146e-52	Up
AT2G23700	2.25007	2.9127e-26	7.10987e-26	Up
AT2G23930	1.22811	3.67345e-55	1.28334e-54	Up
AT2G23940	1.50425	9.11764e-32	2.41548e-31	Up
AT2G23950	2.58243	7.03398e-66	2.72232e-65	Up
AT2G23970	2.682	0.00480252	0.00611593	Up
AT2G24030	1.61608	0.0277294	0.0333515	Up
AT2G24050	1.12581	1.51271e-45	4.7687e-45	Up
AT2G24060	1.66359	3.47786e-108	1.82583e-107	Up
AT2G24090	1.46618	5.88469e-131	3.4919e-130	Up
AT2G24120	2.78755	0	0	Up
AT2G24170	1.99851	3.37093e-13	6.34405e-13	Up
AT2G24190	1.03732	8.91568e-10	1.52026e-09	Up
AT2G24230	1.57594	6.33168e-14	1.21494e-13	Up
AT2G24255	3.56023	7.79324e-15	1.52735e-14	Up
AT2G24290	2.30614	4.90582e-72	1.99914e-71	Up
AT2G24300	3.19053	1.98356e-27	4.9392e-27	Up
AT2G24310	3.36077	0.0279479	0.0335991	Up
AT2G24350	4.48042	4.01884e-22	9.14878e-22	Up
AT2G24390	2.84569	7.44843e-20	1.62087e-19	Up
AT2G24440	3.08535	1.10481e-07	1.75856e-07	Up
AT2G24540	1.85868	1.37458e-18	2.92337e-18	Up
AT2G24560	5.38242	0.000105273	0.000147471	Up
AT2G24630	3.43665	5.15245e-50	1.70471e-49	Up
AT2G24645	5.63947	1.2469e-16	2.54132e-16	Up
AT2G24680	1.92862	7.37201e-06	1.09048e-05	Up
AT2G24700	1.58699	1.17793e-05	1.72745e-05	Up
AT2G24762	4.20965	4.78564e-13	8.96589e-13	Up
AT2G24800	6.5676	8.82837e-08	1.41012e-07	Up
AT2G24970	5.40752	1.16172e-09	1.97436e-09	Up
AT2G24980	3.99418	0.00068853	0.000923359	Up
AT2G25050	1.05802	8.51279e-14	1.62799e-13	Up
AT2G25060	8.13284	1.81616e-11	3.25101e-11	Up
AT2G25150	2.39912	0.00321243	0.00413247	Up
[truncated: 9,833 more rows]

## Sheet: Table S6
Table S6. Gene list of significantly up-regulated TFs after LIN treatment.
WT_LIN VS CK(245)	SALK_083115_LIN VS CK(38)	SALK_083115_LIN VS CK.&.WT_LIN VS CK(8)	SALK_047877_LIN VS CK(24)	SALK_047877_LIN VS CK.&.WT_LIN VS CK(8)	SALK_047877_LIN VS CK.&.SALK_083115_LIN VS CK(56)	SALK_047877_LIN VS CK.&.SALK_083115_LIN VS CK.&.WT_LIN VS CK(28)
AT3G19860	AT3G56400	AT4G18170	AT3G52910	AT5G52170	AT3G01600	AT3G17609
AT3G04070	AT5G62020	AT1G05710	AT4G31690	AT2G38340	AT1G26590	AT5G20240
AT4G21440	AT4G18960	AT4G27410	AT4G25470	AT3G46080	AT3G46090	AT4G32800
AT5G46590	AT2G32930	AT4G36060	AT5G18240	AT5G28770	AT1G26680	AT3G61630
AT1G05805	AT2G46510	AT5G61890	AT1G47760	AT5G65050	AT3G49940	AT2G30250
AT5G05410	AT4G35550	AT1G08320	AT4G31615	AT5G56780	AT4G21610	AT3G51080
AT1G02220	AT5G53950	AT2G23340	AT5G66350	AT2G13960	AT5G06420	AT5G11260
AT2G35940	AT4G16141	AT2G26150	AT2G47520	AT5G02840	AT3G29340	AT5G18270
AT3G10490	AT4G00250		AT5G53290		AT3G50060	AT3G51960
AT1G34370	AT3G23250		AT5G37260		AT5G49300	AT5G51910
AT2G31380	AT4G25530		AT2G33810		AT1G68240	AT2G47260
AT2G40740	AT5G63420		AT4G27330		AT2G17040	AT3G18010
AT1G71520	AT5G66870		AT5G11270		AT4G37540	AT4G11140
AT5G26630	AT5G17810		AT3G27650		AT2G30424	AT5G01380
AT3G04670	AT2G31220		AT1G68120		AT1G71260	AT2G22850
AT1G79700	AT2G35640		AT5G49330		AT4G37260	AT1G26790
AT4G29230	AT5G54230		AT1G32870		AT1G25550	AT5G10140
AT5G07100	AT1G67100		AT4G38960		AT4G17710	AT1G66230
AT3G48590	AT1G14687		AT4G36260		AT3G61250	AT5G59820
AT4G22950	AT3G55980		AT3G04450		AT1G12890	AT2G21240
AT1G09770	AT1G22190		AT5G03790		AT2G30420	AT4G39070
AT2G47190	AT2G44840		AT3G11450		AT5G14490	AT5G24800
AT5G65130	AT4G26150		AT1G28300		AT1G75430	AT2G38250
AT1G02250	AT3G57600		AT3G62610		AT5G43250	AT4G34400
AT2G18550	AT5G10120				AT3G53310	AT5G26170
AT5G41090	AT1G10480				AT1G21910	AT5G49520
AT3G60490	AT1G80840				AT2G18060	AT1G36060
AT1G70920	AT1G51700				AT2G04890	AT2G37060
AT4G11070	AT1G24590				AT2G37120
AT1G22985	AT5G51190				AT5G64060
AT1G71030	AT3G06120				AT2G02740
AT1G19850	AT5G39820				AT2G18120
AT3G54990	AT5G67300				AT5G11590
AT5G56960	AT1G78600				AT2G28450
AT2G36270	AT2G18490				AT5G63090
AT1G43700	AT5G50915				AT1G22490
AT4G13980	AT3G45610				AT3G44750
AT1G66600	AT5G14960				AT1G01060
AT4G24020					AT4G24150
AT4G28610					AT1G53160
AT5G63470					AT1G75240
AT1G46768					AT2G02540
AT3G09735					AT1G16530
AT3G57390					AT1G33760
AT3G02550					AT1G77640
AT5G39660					AT2G46400
AT2G32460					AT4G11660
AT1G69810					AT5G61270
AT3G16857					AT5G15310
AT3G09370					AT5G03720
AT3G20770					AT5G61600
AT1G75490					AT2G28500
AT5G05550					AT2G31730
AT3G14180					AT2G13570
AT5G46760					AT1G14410
AT5G23090					AT1G68880
AT5G10030
AT5G23000
AT4G14540
AT5G06100
AT4G25400
AT1G47870
AT5G52660
AT3G60030
AT5G63790
AT3G16350
AT1G28050
AT2G34140
AT1G77570
AT3G58710
AT5G45710
AT2G40340
AT4G16110
AT2G40620
AT3G06250
AT5G47370
AT1G18330
AT5G64750
AT1G54060
AT4G06746
AT1G19510
AT3G57480
AT1G17520
AT2G47210
AT4G29190
AT5G65080
AT5G04390
AT3G23230
AT2G44730
AT5G60440
AT4G01250
AT3G61890
AT1G06180
AT3G12910
AT2G42280
AT1G68150
AT5G43650
AT1G42990
AT1G53910
AT3G60110
AT1G49950
AT4G14410
AT2G25900
AT1G01260
AT1G73730
AT1G02230
AT1G52890
AT1G03800
AT4G17500
AT4G05100
AT1G22590
AT1G74080
AT5G13080
AT3G14020
AT3G24120
AT2G29065
AT4G01120
AT3G50700
AT5G25790
AT3G16770
AT2G43000
AT4G39780
AT3G10500
AT4G13040
AT2G42400
AT1G10585
AT3G15500
AT1G17310
AT5G39610
AT4G12850
AT4G17750
AT1G34180
AT5G52830
AT5G26749
AT3G53820
AT5G04340
AT4G32040
AT1G72650
AT5G60480
AT2G33710
AT3G51910
AT5G65060
AT1G29160
AT4G37940
AT2G21900
AT1G67970
AT5G42520
AT1G21450
AT5G43410
AT2G31210
AT3G56770
AT5G40880
AT5G09780
AT5G08790
AT5G65070
AT3G54620
AT2G01930
AT4G01540
AT1G69490
AT3G53600
AT1G56010
AT3G12480
AT3G19580
AT1G58100
AT1G21200
AT5G56110
AT3G29035
AT3G02990
AT5G59570
AT3G07650
AT3G59470
AT5G65210
AT3G62420
AT3G57230
AT4G36990
AT1G18860
AT1G75410
AT3G21810
AT3G53340
AT5G59340
AT4G37790
AT5G22290
AT4G31800
AT2G23320
AT3G46070
AT3G16940
AT3G21430
AT3G02150
AT4G23550
AT3G06490
AT5G08190
AT2G24260
AT2G43140
AT2G38880
AT3G12130
AT4G36730
AT5G63260
AT1G62300
AT2G23760
AT2G18350
AT1G21970
AT5G06960
AT3G01080
AT1G55110
AT5G48560
AT4G12350
AT4G17230
AT1G43160
AT1G34190
AT1G68200
AT2G22300
AT5G47390
AT2G32250
AT3G01970
AT3G04420
AT3G11100
AT4G20970
AT1G77080
AT2G28710
AT3G50260
AT3G10113
AT3G24050
AT2G41835
AT1G76580
AT1G71130
AT3G25990
AT4G25440
AT2G36960
AT5G56270
AT3G04060
AT1G72980
AT2G01060
AT5G46350
AT5G13330
AT5G48670
AT1G13960
AT1G72360
AT5G47670
AT3G10480
AT5G22220
AT2G33480
AT5G02320
AT1G15790
AT5G49450
AT1G51600

## Sheet: Table S7
Table S7. Gene list of significantly down-regulated TFs after LIN treatment.
WT_LIN VS CK(266)	SAK_083115_LIN VS CK(28)	SAK_083115_LIN VS CK.&.WT_LIN VS CK(27)	SAK_047877_LIN VS CK(47)	SAK_047877_LIN VS CK.&.WT_LIN VS CK(39)	SAK_047877_LIN VS CK.&.SAK_083115_LIN VS CK(99)	SAK_047877_LIN VS CK.&.SAK_083115_LIN VS CK.&.WT_LIN VS CK(166)
AT4G14770	AT2G33480	AT3G47620	AT1G69810	AT2G37260	AT1G08290	AT5G67450
AT3G51060	AT5G49620	AT1G68810	AT1G03840	AT5G62380	AT1G76350	AT1G79840
AT3G17730	AT2G28200	AT1G26780	AT3G03260	AT3G24520	AT4G28800	AT3G28857
AT5G43170	AT5G60470	AT2G42830	AT5G65100	AT5G03510	AT4G36990	AT5G65790
AT4G16610	AT2G46530	AT2G33550	AT1G02230	AT3G48440	AT5G59340	AT5G57390
AT5G57150	AT1G16490	AT1G74660	AT1G69120	AT4G34410	AT1G52890	AT3G61950
AT5G25470	AT2G06200	AT1G30500	AT5G22380	AT5G62940	AT1G18570	AT2G17770
AT3G57920	AT2G45660	AT4G21550	AT5G13330	AT5G66940	AT5G18300	AT5G64530
AT3G50750	AT5G32460	AT3G11090	AT2G24570	AT2G42430	AT1G27360	AT2G31180
AT3G61250	AT5G26950	AT1G75250	AT3G04420	AT1G12610	AT5G51790	AT2G16720
AT2G18490	AT2G28350	AT3G06220	AT1G28360	AT5G42700	AT3G11580	AT1G66140
AT5G12850	AT5G41410	AT5G39860	AT4G18890	AT5G17800	AT3G50650	AT2G45420
AT2G45050	AT1G72830	AT1G27660	AT5G52020	AT4G09820	AT5G20730	AT2G46970
AT5G67110	AT1G12980	AT3G50870	AT5G15130	AT4G01680	AT1G02220	AT1G63910
AT4G00150	AT5G02460	AT4G37650	AT3G01220	AT3G53200	AT5G57660	AT1G59640
AT4G27240	AT5G46590	AT1G80730	AT2G27220	AT5G25810	AT3G15510	AT5G02030
AT3G59060	AT4G12350	AT3G02830	AT1G63030	AT4G31550	AT3G23240	AT1G77920
AT1G73830	AT5G56200	AT1G35240	AT1G22810	AT1G31050	AT3G45260	AT1G68520
AT2G21320	AT2G29660	AT1G14920	AT5G17810	AT4G29930	AT5G47370	AT3G22830
AT4G25480	AT1G04370	AT2G27990	AT2G29060	AT1G14580	AT3G03660	AT3G47640
AT3G47600	AT3G61890	AT5G58340	AT5G39750	AT3G54390	AT2G46680	AT5G15830
AT3G21270	AT5G48670	AT5G15160	AT1G65910	AT5G01900	AT2G37430	AT5G44260
AT1G35560	AT5G62000	AT5G65320	AT5G52510	AT1G34670	AT4G36900	AT5G17490
AT1G31320	AT5G48150	AT2G42380	AT5G21120	AT5G43840	AT1G32510	AT3G50330
AT1G77200	AT5G66300	AT1G62360	AT5G52830	AT4G36930	AT4G24540	AT2G40750
AT4G32980	AT4G22070	AT4G33280	AT5G06839	AT5G65640	AT1G66600	AT2G44910
AT1G68640	AT2G23760	AT2G22200	AT3G23250	AT1G01380	AT2G28710	AT3G56980
AT1G75080	AT2G35550		AT1G29860	AT5G07690	AT5G15850	AT1G62990
AT5G25220			AT1G77950	AT1G72210	AT1G69490	AT1G06160
AT1G74930			AT3G24650	AT5G21960	AT1G18960	AT2G02820
AT1G51070			AT4G23810	AT1G49560	AT5G27130	AT1G71200
AT2G17040			AT1G78700	AT5G46830	AT2G46270	AT1G09530
AT1G07900			AT4G08250	AT1G73410	AT2G18550	AT3G49950
AT4G00210			AT3G54990	AT3G13850	AT3G59580	AT2G28550
AT5G51190			AT1G57560	AT5G41315	AT1G43160	AT1G56170
AT2G28500			AT5G26660	AT1G25250	AT5G49200	AT1G03790
AT1G19350			AT2G32460	AT2G45650	AT5G66700	AT3G05690
AT2G18328			AT2G36270	AT5G56620	AT2G45680	AT5G03150
AT4G16141			AT4G28815	AT5G22570	AT5G56960	AT2G43500
AT1G70000			AT5G46350		AT3G12910	AT1G73870
AT1G17590			AT4G04450		AT1G69570	AT3G58780
AT1G32240			AT1G67100		AT2G03710	AT4G34000
AT4G31615			AT5G07500		AT3G15500	AT4G25410
AT1G76420			AT4G05100		AT5G41090	AT5G17260
AT1G64380			AT5G64810		AT4G38000	AT2G44940
AT2G27050			AT1G16640		AT3G02550	AT3G56660
AT2G01760			AT5G04340		AT1G06180	AT5G67411
AT4G00730					AT2G01430	AT1G26945
AT1G75710					AT4G34990	AT1G66350
AT4G36540					AT5G24110	AT2G25000
AT3G58120					AT1G03800	AT3G03450
AT1G10480					AT1G48000	AT1G68800
AT1G74430					AT1G71520	AT4G17880
AT3G22780					AT5G51780	AT5G44190
AT3G15210					AT5G39610	AT4G08150
AT1G19210					AT1G54330	AT2G24790
AT3G10000					AT3G01970	AT3G27920
AT3G54430					AT1G19510	AT1G66390
AT5G66770					AT2G33710	AT5G57620
AT1G01520					AT5G47220	AT3G25710
AT5G18090					AT5G25160	AT5G15150
AT5G25475					AT2G41690	AT3G03200
AT3G57600					AT3G63350	AT3G12820
AT4G24150					AT2G31230	AT4G35270
AT1G46480					AT2G43000	AT1G20640
AT5G16770					AT4G21440	AT3G01140
AT4G37750					AT5G05090	AT5G40330
AT2G37630					AT5G07310	AT1G24625
AT5G11590					AT5G04390	AT5G59780
AT3G15170					AT1G69690	AT4G16780
AT2G22770					AT3G04060	AT5G60130
AT3G28920					AT1G69540	AT5G14000
AT2G24430					AT1G27045	AT4G30980
AT3G62610					AT3G04070	AT4G28500
AT1G56160					AT3G29035	AT4G31650
AT2G31220					AT1G72980	AT5G43540
AT2G16770					AT3G53370	AT1G62700
AT5G58900					AT3G18550	AT4G38340
AT5G67060					AT1G74650	AT2G22800
AT1G77640					AT4G00220	AT5G06510
AT2G47070					AT4G36740	AT3G21330
AT3G25890					AT1G18835	AT1G67710
AT3G61830					AT5G53200	AT2G40970
AT5G62470					AT3G01470	AT3G06160
AT5G43250					AT1G29280	AT1G12260
AT5G49330					AT5G13080	AT2G43010
AT5G45300					AT3G16280	AT1G17950
AT5G38800					AT1G22070	AT5G13910
AT2G35430					AT1G06170	AT2G38090
AT4G01580					AT1G70920	AT4G18020
AT4G35590					AT3G06490	AT2G36890
AT2G18300					AT2G47190	AT1G18710
AT1G01250					AT2G40740	AT5G56840
AT5G60890					AT1G62300	AT5G44210
AT1G52150					AT5G58080	AT1G66810
AT3G60530					AT1G74080	AT5G61420
AT4G00050					AT4G11070	AT2G35310
AT2G42300					AT2G43140	AT1G09540
AT5G60910					AT1G28450	AT5G11510
AT3G54220						AT1G51140
AT5G57520						AT1G02030
AT4G26640						AT1G07640
AT2G28160						AT5G39760
AT1G26590						AT5G60850
AT5G62430						AT3G46130
AT2G33810						AT4G21340
AT3G01330						AT2G22540
AT4G39410						AT1G49130
AT2G30424						AT2G20570
AT3G19500						AT3G56970
AT4G01060						AT1G68320
AT2G42200						AT3G13960
AT5G06710						AT3G08500
AT1G17920						AT5G53980
AT1G28370						AT1G79180
AT1G27730						AT1G71692
AT1G28470						AT5G67180
AT5G18550						AT3G22100
AT3G25730						AT1G77450
AT1G14350						AT3G04030
AT3G54810						AT4G28790
AT3G04850						AT5G10570
AT2G35640						AT5G61430
AT1G21910						AT5G22890
AT3G44750						AT4G17695
AT5G65230						AT1G02065
AT2G39250						AT5G10280
AT1G69780						AT1G69600
AT2G33860						AT5G18000
AT1G55580						AT2G40470
AT3G10760						AT3G26790
AT1G46264						AT5G15840
AT2G36400						AT1G71930
AT4G40060						AT4G28140
AT4G00390						AT3G48920
AT2G22760						AT3G06590
AT2G24700						AT3G60390
AT5G51990						AT3G62090
AT2G02070						AT5G53660
AT1G73360						AT5G12870
AT1G33760						AT3G49930
AT5G60200						AT4G35900
AT4G16750						AT3G50890
AT5G50915						AT1G29600
AT3G06410						AT1G56650
AT5G53210						AT1G06850
AT2G02540						AT5G01200
AT2G44840						AT5G08130
AT1G13300						AT2G41240
AT1G31310						AT4G05170
AT5G46880						AT1G02340
AT1G63650						AT5G43290
AT4G12750						AT3G57670
AT1G75240						AT1G47655
AT2G31070						AT2G35700
AT4G32880						AT5G10970
AT2G41940						AT5G25830
AT4G38620						AT3G49690
AT5G41920						AT5G04150
AT5G28650						AT1G49475
AT5G14750						AT1G63100
AT5G65590						AT1G54160
AT4G23750						AT5G28300
AT1G62975						AT5G60142
AT2G34830						AT3G49760
AT3G44350						AT1G25440
AT3G50060
AT3G12720
AT4G25470
AT1G14410
AT2G03500
AT4G38900
AT5G11190
AT1G16060
AT1G44830
AT1G26960
AT1G64000
AT1G65620
AT5G42630
AT4G28110
AT5G60690
AT2G45480
AT3G48160
AT5G18240
AT4G02670
AT1G12860
AT4G37740
AT5G65310
AT3G11280
AT1G08000
AT2G33500
AT4G21750
AT4G04890
AT4G00238
AT5G45420
AT4G36160
AT1G69560
AT1G30490
AT1G08010
AT2G46310
AT4G32890
AT3G18400
AT5G47640
AT3G52910
AT1G51700
AT3G60630
AT4G00180
AT5G53950
AT1G30650
AT5G16600
AT5G45580
AT2G20180
AT5G07580
AT5G46690
AT5G65410
AT2G26580
AT1G53230
AT2G46410
AT1G26680
AT4G37730
AT1G32640
AT5G15210
AT5G25190
AT1G69580
AT1G10240
AT3G60580
AT4G36240
AT2G46590
AT1G76880
AT5G37020
AT1G04990
AT1G25340
AT5G06250
AT5G41570
AT4G25490
AT5G53290
AT4G00480
AT2G24645
AT2G38300
AT4G18390
AT5G50820
AT1G71260
AT2G22840
AT5G08330
AT4G00870
AT1G14440
AT5G60450
AT3G01600
AT1G68130
AT2G45190
AT1G13600
AT3G61970
AT2G47460
AT1G17460
AT4G36570
AT4G17980
AT1G76870
AT4G35550
AT4G36920
AT1G18400
AT2G27470
AT3G20640
AT5G23280
AT1G33240
AT4G34590
AT2G28810

## Sheet: Table S8
Table S8. Primer list for qRT-PCR.
Primer.name	Primer.sequence
Lhcb1.2-F	GAGTGAGAGACATGAGGAGAAAG
Lhcb1.2-R	ACATCTGAAAGTCTCAAACCATC
Lhcb2.1-F	CTCCGCAAGGTTGGTGTATC
Lhcb2.1-R	CGGTTAGGTAGGACGGTGTAT
AT5G08670-F	GTGCGACTCTCCGACCAAAC
AT5G08670-R	AACAAAGGAAGCAAAACAAC
AT5G08690-F	CGACATCCCGTATGCTCTCC
AT5G08690-R	AATGCCTCAGCAGACAACCT
UBQ-F	AGAGGTCGAGTCTTCGGACA
UBQ-R	GCTTGATCTTCTTGGGCTTG
